# Supplementary material for: Ribosome biogenesis in plants requires the nuclear envelope and mitochondria localized OPENER complex
Source: Nat Commun. 2025 Aug 7;16:7301. doi: 10.1038/s41467-025-62652-7 (PMC12332008; doi:10.1038/s41467-025-62652-7)
Supplement: Supplementary file 3 — Supplementary Data 1 [file 41467_2025_62652_MOESM3_ESM.xlsx]

## Sheet: Supplementary data 1
Significant	-LOGP-value (OPNR-YFP vs CK)	Difference	Protein	Protein ID	Entry Name	Gene	AGI code	Description	Location SUBAcon	Protein Length	Organism	Protein Existence	Protein Probability	Top Peptide Probability	Combined Total Peptides	Combined Spectral Count	Combined Unique Spectral Count	Combined Total Spectral Count	TurboID-YFP-1 Spectral Count	TurboID-YFP-2 Spectral Count	TurboID-YFP-CDC48D-V_1 Spectral Count	TurboID-YFP-CDC48D-V_2 Spectral Count	TurboID-YFP-1 Unique Spectral Count	TurboID-YFP-2 Unique Spectral Count	TurboID-YFP-CDC48D-V_1 Unique Spectral Count	TurboID-YFP-CDC48D-V_2 Unique Spectral Count	TurboID-YFP-1 Total Spectral Count	TurboID-YFP-2 Total Spectral Count	TurboID-YFP-CDC48D-V_1 Total Spectral Count	TurboID-YFP-CDC48D-V_2 Total Spectral Count	TurboID-YFP-1 Intensity (inputated)	TurboID-YFP-2 Intensity (inputated)	TurboID-YFP-CDC48D-1 Intensity (inputated)	TurboID-YFP-CDC48D-2 Intensity (inputated)		TurboID-YFP-1 Intensity (original)	TurboID-YFP-2 Intensity (original)	TurboID-YFP-CDC48D-1 Intensity (original)	TurboID-YFP-CDC48D-2 Intensity (original)	Indistinguishable Proteins
+	1.923	14.5716	sp|Q9LET7|CI111_ARATH	Q9LET7	CI111_ARATH	CIP111	At3g56690	Cam interacting protein 111;encodes a protein similar to ATPases and binds to calmodulin in vitro. This is a single-copy gene and is expressed in all tissues examined.	plastid	1022	Arabidopsis thaliana	1:Experimental evidence at protein level	1	0.999	66	1290	1250	1290	3	0	430	375	3	0	413	364	3	0	430	375	20.118	16.9094	33.1724	32.9983		20.118	NaN	33.1724	32.9983
+	3.26442	13.2515	sp|Q9ZPR1|CD48B_ARATH	Q9ZPR1	CD48B_ARATH	CDC48D	At2g03670	cell division cycle 48B;CDC48 - like protein AAA-type ATPaseCell. division control protein 48 homolog B	mitochondrion	603	Arabidopsis thaliana	2:Experimental evidence at transcript level	1	0.999	45	1085	243	1085	2	2	356	310	1	0	83	71	2	2	356	310	19.3944	19.1586	32.8138	32.2422		19.3944	19.1586	32.8138	32.2422
+	1.97176	12.3584	tr|Q8LA67|Q8LA67_ARATH	Q8LA67	Q8LA67_ARATH	OAP1	At5g07950	;	plastid	303	Arabidopsis thaliana	1:Experimental evidence at protein level	1	0.999	9	169	169	169	1	0	49	54	1	0	49	54	1	0	49	54	18.8114	16.2444	29.9814	29.7911		18.8114	NaN	29.9814	29.7911
+	2.21965	11.9213	sp|Q9LVM1|AB25B_ARATH	Q9LVM1	AB25B_ARATH	ABCB25	At5g58270	ABC transporter of the mitochondrion 3;Encodes a mitochondrial half-molecule ABC transporter, a member of ATM subfamily. Mutants are dwarfed, chlorotic plants with altered leaf morphology. ATM3 transcription is induced by Cd(II) or Pb(II). Involved in heavy metal resistance. Arabidopsis thaliana has three ATM genes, namely ATM1, ATM2 and ATM3. Only ATM3 has an important function for plant growth.…	mitochondrion	728	Arabidopsis thaliana	1:Experimental evidence at protein level	0.824	0.9932	1	51	51	51	0	0	13	12	0	0	13	12	0	0	13	12	17.2114	15.3574	28.2803	28.1312		NaN	NaN	28.2803	28.1312
+	2.44749	9.61422	sp|Q8RXF8|MIRO1_ARATH	Q8RXF8	MIRO1_ARATH	MIRO1	At5g27540	MIRO-related GTP-ase 1;Encodes a protein with similarity to GTPases that is localized to the mitochondrion. Involved in embryogenesis, pollen tube growth and required for mitochondrial development.	mitochondrion	648	Arabidopsis thaliana	1:Experimental evidence at protein level	1	0.999	8	37	37	37	0	0	12	15	0	0	12	15	0	0	12	15	16.2743	15.1238	25.341	25.2856		NaN	NaN	25.341	25.2856
+	1.19636	8.78297	sp|Q6NPG7|Y5382_ARATH	Q6NPG7	Y5382_ARATH	OPNR	At5g43822	Pentatricopeptide repeat (PPR) superfamily protein;	nucleus	195	Arabidopsis thaliana	2:Experimental evidence at transcript level	1	0.999	4	43	43	43	0	0	16	20	0	0	16	20	0	0	16	20	15.8159	15.2594	22.0093	26.632		NaN	NaN	22.0093	26.632
+	1.75368	7.32488	sp|O65719|HSP7C_ARATH	O65719	HSP7C_ARATH	HSP70-3	At3g09440	Heat shock protein 70 (Hsp 70) family protein;	cytosol	649	Arabidopsis thaliana	1:Experimental evidence at protein level	1	0.999	5	49	0	49	4	2	11	11	0	0	0	0	4	2	11	11	20.5434	18.6306	27.1507	26.673		20.5434	18.6306	27.1507	26.673
+	1.5784	6.66364	sp|Q42523|MCCA_ARATH	Q42523	MCCA_ARATH	MCCA	At1g03090	methylcrotonyl-CoA carboxylase alpha chain, mitochondrial / 3-methylcrotonyl-CoA carboxylase 1 (MCCA);MCCA is the biotinylated subunit of the dimer MCCase, which is involved in leucine degradation. Both subunits are nuclear coded and the active enzyme is located in the mitochondrion.	mitochondrion	734	Arabidopsis thaliana	1:Experimental evidence at protein level	1	0.999	3	7	7	7	0	0	6	1	0	0	6	1	0	0	6	1	17.542	15.3663	23.3101	22.9255		NaN	NaN	23.3101	22.9255
+	0.548969	6.03723	tr|A0A1I9LMB9|A0A1I9LMB9_ARATH	A0A1I9LMB9	A0A1I9LMB9_ARATH	OAP2	At3g49645	;	nucleus	241	Arabidopsis thaliana	1:Experimental evidence at protein level	1	0.999	6	82	0	82	1	0	22	20	0	0	0	0	1	0	22	20	16.3554	16.519	26.6181	18.3307		NaN	NaN	26.6181	18.3307	tr|B3H460|B3H460_ARATH
	0.330262	5.57444	tr|F4J6A1|F4J6A1_ARATH	F4J6A1	F4J6A1_ARATH	EIF3G1	At3g11400	eukaryotic translation initiation factor 3G1;One of the 2 genes that code for the G subunit of eukaryotic initiation factor 3 (EIF3).	cytosol	321	Arabidopsis thaliana	1:Experimental evidence at protein level	0.5834	0.9776	1	24	0	24	0	0	8	7	0	0	0	0	0	0	8	7	16.6644	16.2255	15.7585	28.2803		NaN	NaN	NaN	28.2803	tr|Q9FI86|Q9FI86_ARATH, tr|Q9SSJ0|Q9SSJ0_ARATH
+	0.762796	4.35796	sp|P50883|RL121_ARATH	P50883	RL121_ARATH	RPL12A	At2g37190	Ribosomal protein L11 family protein;	cytosol	166	Arabidopsis thaliana	2:Experimental evidence at transcript level	1	0.999	3	7	0	7	2	0	4	1	0	0	0	0	2	0	4	1	21.4307	17.2469	23.7286	23.6649		21.4307	NaN	23.7286	23.6649	sp|Q9FF52|RL123_ARATH, sp|Q9LFH5|RL122_ARATH
	0.274785	3.48908	sp|Q84JA6|CESA4_ARATH	Q84JA6	CESA4_ARATH	CESA4	At5g44030	cellulose synthase A4;Encodes a cellulose synthase involved in secondary cell wall biosynthesis. Confers resistance towards bacterial and fungal pathogens, independent of salicylic acid, ethylene and jasmonate signaling.	plasma membrane	1049	Arabidopsis thaliana	1:Experimental evidence at protein level	0.7092	0.987	1	3	0	3	0	0	2	1	0	0	0	0	0	0	2	1	16.663	16.5822	24.7594	15.464		NaN	NaN	24.7594	NaN	tr|A0A1R7T3H5|A0A1R7T3H5_ARATH, tr|A0A1R7T3H6|A0A1R7T3H6_ARATH
+	1.10464	3.39259	sp|Q9ZUT9|RS51_ARATH	Q9ZUT9	RS51_ARATH	RPS5A	At2g37270	ribosomal protein 5B;One of two genes encoding the ribosomal protein S5. Expressed at a lower level compared to ATRPS5A.	cytosol	207	Arabidopsis thaliana	1:Experimental evidence at protein level	0.9909	0.9962	2	2	2	3	1	0	1	0	1	0	1	0	2	0	1	0	18.2204	16.2026	20.6794	20.5288		18.2204	NaN	20.6794	20.5288
	0.469095	2.28341	sp|P83483|ATPBM_ARATH	P83483	ATPBM_ARATH	At5g08670	At5g08670	ATP synthase alpha/beta family protein;Encodes the mitochondrial ATP synthase beta-subunit. This subunit is encoded by a multigene family of three members (At5g08670, At5g08680, At5g08690) that shared 98% sequence identity at the amino acid level.	mitochondrion	556	Arabidopsis thaliana	1:Experimental evidence at protein level	1	0.999	5	7	0	7	3	1	1	2	0	0	0	0	3	1	1	2	20.2062	16.5425	20.5398	20.7757		20.2062	NaN	20.5398	20.7757	sp|P83484|ATPBN_ARATH, sp|Q9C5A9|ATPBO_ARATH
+	3.11863	2.10699	sp|Q39043|BIP2_ARATH	Q39043	BIP2_ARATH	BIP2	At5g42020	Heat shock protein 70 (Hsp 70) family protein;Luminal binding protein (BiP2) involved in polar nuclei fusion during proliferation of endosperm nuclei.	endoplasmic reticulum	668	Arabidopsis thaliana	1:Experimental evidence at protein level	1	0.999	28	260	0	303	13	10	61	58	0	0	0	0	13	10	72	69	27.1115	27.217	29.2957	29.2467		27.1115	27.217	29.2957	29.2467	tr|A0A1P8BF32|A0A1P8BF32_ARATH
	3.74499	1.75908	sp|Q9FMU6|MPCP3_ARATH	Q9FMU6	MPCP3_ARATH	MPT3	At5g14040	phosphate transporter 3;1;	mitochondrion	375	Arabidopsis thaliana	1:Experimental evidence at protein level	1	0.9989	14	145	102	145	8	7	34	35	7	6	25	25	8	7	34	35	26.143	26.1332	27.8741	27.9203		26.143	26.1332	27.8741	27.9203
	0.211444	1.68749	sp|Q08112|RS151_ARATH	Q08112	RS151_ARATH	RPS15A	At1g04270	cytosolic ribosomal protein S15;Encodes cytosolic ribosomal protein S15.	cytosol	152	Arabidopsis thaliana	2:Experimental evidence at transcript level	0.9999	0.9967	2	3	0	3	0	1	0	0	0	0	0	0	0	1	0	0	16.5008	19.3256	17.1178	22.0835		NaN	19.3256	NaN	22.0835	tr|F4I472|F4I472_ARATH
	0.565451	1.33824	sp|Q9ZUP3|NAP1B_ARATH	Q9ZUP3	NAP1B_ARATH	NAP1;2	At2g19480	nucleosome assembly protein 1;2;This gene is predicted to encode a nucleosome assembly protein. Plant lines expressing an RNAi construct directed against this gene show a reduction in agrobacterium-mediated root transformation.	nucleus	379	Arabidopsis thaliana	1:Experimental evidence at protein level	0.9993	0.9736	1	1	0	1	1	0	0	0	0	0	0	0	1	0	0	0	17.8845	16.1264	18.4897	18.1977		17.8845	NaN	NaN	NaN	tr|A8MRK6|A8MRK6_ARATH, tr|F4ISI7|F4ISI7_ARATH
	0.108424	1.3263	sp|Q9LVJ1|SBT14_ARATH	Q9LVJ1	SBT14_ARATH	SBT1.4	At3g14067	Subtilase family protein;	vacuole	777	Arabidopsis thaliana	2:Experimental evidence at transcript level	1	0.9969	3	5	5	5	1	0	0	2	1	0	0	2	1	0	0	2	20.0971	15.4968	15.681	22.5655		20.0971	NaN	NaN	22.5655
	0.434334	1.02938	tr|A0A2P2CLF6|A0A2P2CLF6_ARATH	A0A2P2CLF6	A0A2P2CLF6_ARATH	nad9	AtMg00070	NADH dehydrogenase subunit 9;NADH dehydrogenase subunit 9	mitochondrion	190	Arabidopsis thaliana	1:Experimental evidence at protein level	1	0.999	4	22	5	22	3	3	4	4	1	1	1	1	3	3	4	4	22.2494	22.9924	24.4614	22.8391		22.2494	22.9924	24.4614	22.8391
	0.176659	0.925052	tr|A0A1P8B2F2|A0A1P8B2F2_ARATH	A0A1P8B2F2	A0A1P8B2F2_ARATH	At2g39630	At2g39630	Nucleotide-diphospho-sugar transferases superfamily protein;Encodes a putative dolichyl-phosphate &beta;-glucosyltransferase.	endoplasmic reticulum	232	Arabidopsis thaliana	1:Experimental evidence at protein level	0.6975	0.9863	1	1	0	1	0	1	0	0	0	0	0	0	0	1	0	0	16.795	15.4123	18.7389	15.3185		NaN	NaN	NaN	NaN	tr|F4IVY1|F4IVY1_ARATH, tr|Q9SLN0|Q9SLN0_ARATH
	1.83434	0.88145	sp|Q9C6I8|NOG1_ARATH	Q9C6I8	NOG1_ARATH	At1g50920	At1g50920	Nucleolar GTP-binding protein;	cytosol	671	Arabidopsis thaliana	2:Experimental evidence at transcript level	0.5329	0.9727	1	1	1	1	0	0	1	0	0	0	1	0	0	0	1	0	16.5001	16.3102	17.2354	17.3378		NaN	NaN	NaN	NaN
	0.340236	0.631986	sp|Q9LRS0|GLO2_ARATH	Q9LRS0	GLO2_ARATH	GLO2	At3g14415	Aldolase-type TIM barrel family protein;	peroxisome	367	Arabidopsis thaliana	1:Experimental evidence at protein level	1	0.9989	8	18	0	18	4	5	2	3	0	0	0	0	4	5	2	3	23.4425	23.6865	24.8764	23.5165		23.4425	23.6865	24.8764	23.5165	tr|F4JFV6|F4JFV6_ARATH
	0.129989	0.623595	sp|P34788|RS18_ARATH	P34788	RS18_ARATH	RPS18A	At1g22780	Ribosomal protein S13/S18 family;S18 ribosomal protein involved in the binding of f-Met tRNA during initiation of mRNA translation. Expression restricted to meristems. Mutant phenotype-pointed first leaves,reduced fresh weight, growth retardation.	cytosol	152	Arabidopsis thaliana	1:Experimental evidence at protein level	1	0.999	6	17	17	17	2	3	3	1	2	3	3	1	2	3	3	1	22.7246	21.1984	24.0443	21.1259		22.7246	21.1984	24.0443	21.1259
	0.0878086	0.552569	sp|Q9SI19|SRS4_ARATH	Q9SI19	SRS4_ARATH	SRS4	At2g18120	SHI-related sequence 4;A member of SHI gene family. Arabidopsis thaliana has ten members that encode proteins with a RING finger-like zinc finger motif. Despite being highly divergent in sequence, many of the SHI-related genes are partially redundant in function and synergistically promote gynoecium, stamen and leaf development in Arabidopsis.	nucleus	222	Arabidopsis thaliana	1:Experimental evidence at protein level	0.5192	0.9712	1	1	0	1	0	1	0	0	0	0	0	0	0	1	0	0	16.5043	16.5708	19.1882	14.992		NaN	NaN	NaN	NaN	tr|A0A1P8AXA0|A0A1P8AXA0_ARATH
	0.0697438	0.423064	sp|P24636|TBB4_ARATH	P24636	TBB4_ARATH	TUBB4	At5g44340	tubulin beta chain 4;beta tubulin gene	cytosol	444	Arabidopsis thaliana	2:Experimental evidence at transcript level	1	0.997	8	3	2	17	1	1	1	0	1	1	0	0	3	6	2	0	18.6379	16.0179	19.2544	16.2476		18.6379	NaN	19.2544	NaN
	0.190121	0.413403	sp|Q43292|RL372_ARATH	Q43292	RL372_ARATH	RPL37B	At1g52300	Zinc-binding ribosomal protein family protein;	cytosol	95	Arabidopsis thaliana	3:Protein inferred from homology	0.9979	0.9955	1	2	0	2	1	0	0	1	0	0	0	0	1	0	0	1	17.9013	16.8827	17.2266	18.3842		17.9013	NaN	NaN	NaN	sp|Q8LEM8|RL373_ARATH, sp|Q8LFH7|RL371_ARATH
	0.032488	0.332891	sp|Q9SIK2|RS252_ARATH	Q9SIK2	RS252_ARATH	RPS25B	At2g21580	Ribosomal protein S25 family protein;	cytosol,nucleus	108	Arabidopsis thaliana	3:Protein inferred from homology	1	0.9981	5	9	0	9	3	1	1	2	0	0	0	0	3	1	1	2	21.2477	19.1579	17.4505	23.6209		21.2477	19.1579	NaN	23.6209	tr|F4IHJ8|F4IHJ8_ARATH
	0.0701457	0.299824	sp|Q9ZU46|ZAR1_ARATH	Q9ZU46	ZAR1_ARATH	ZAR1	At2g01210	Leucine-rich repeat protein kinase family protein;	plasma membrane	716	Arabidopsis thaliana	1:Experimental evidence at protein level	0.5141	0.9706	1	12	12	12	0	0	7	3	0	0	7	3	0	0	7	3	15.6697	16.2877	17.6497	14.9074		NaN	NaN	NaN	NaN
	0.256332	0.287737	sp|P49200|RS201_ARATH	P49200	RS201_ARATH	RPS20A	At3g45030	Ribosomal protein S10p/S20e family protein;	cytosol	124	Arabidopsis thaliana	2:Experimental evidence at transcript level	1	0.9989	2	6	2	6	1	1	1	2	1	1	0	0	1	1	1	2	21.8847	22.2675	22.7248	22.0029		21.8847	22.2675	22.7248	22.0029
	0.07977	0.279055	sp|Q9LXJ2|QCR9_ARATH	Q9LXJ2	QCR9_ARATH	QCR9	At3g52730	ubiquinol-cytochrome C reductase UQCRX/QCR9-like family protein;	mitochondrion	72	Arabidopsis thaliana	1:Experimental evidence at protein level	0.9633	0.9988	1	1	1	1	0	1	0	0	0	1	0	0	0	1	0	0	16.8985	18.6985	18.8083	17.3469		NaN	18.6985	NaN	NaN
	0.032206	0.249412	tr|A0A1I9LT30|A0A1I9LT30_ARATH	A0A1I9LT30	A0A1I9LT30_ARATH	At3g56130	At3g56130	biotin/lipoyl attachment domain-containing protein;	plastid	247	Arabidopsis thaliana	1:Experimental evidence at protein level	0.9309	0.9976	1	1	0	1	0	0	0	1	0	0	0	0	0	0	0	1	16.7295	17.0815	14.7	19.6097		NaN	NaN	NaN	19.6097	tr|B9DFB7|B9DFB7_ARATH, tr|F4IY75|F4IY75_ARATH, tr|F4IY77|F4IY77_ARATH, tr|Q93W03|Q93W03_ARATH
	0.0592755	0.182886	sp|P49201|RS232_ARATH	P49201	RS232_ARATH	RPS23B	At5g02960	Ribosomal protein S12/S23 family protein;	cytosol	142	Arabidopsis thaliana	2:Experimental evidence at transcript level	0.7151	0.9874	1	2	0	2	0	0	1	0	0	0	0	0	0	0	1	0	16.1725	15.8865	17.2075	15.2173		NaN	NaN	NaN	NaN	sp|Q9SF35|RS231_ARATH
	0.0262843	0.138735	tr|Q56Y17|Q56Y17_ARATH	Q56Y17	Q56Y17_ARATH	AT2G28310	At2g28310	Protein of unknown function (DUF707);	golgi	374	Arabidopsis thaliana	1:Experimental evidence at protein level	0.6954	0.9862	1	1	1	1	0	1	0	0	0	1	0	0	0	1	0	0	16.0509	16.1812	17.9211	14.5885		NaN	NaN	NaN	NaN
	0.0748491	0.116041	tr|A0A2P2CLH9|A0A2P2CLH9_ARATH	A0A2P2CLH9	A0A2P2CLH9_ARATH	atp4	AtMg00640	hydrogen ion transporting ATP synthases, rotational mechanism;zinc ion binding;encodes a plant b subunit of mitochondrial ATP synthase based on structural similarity and the presence in the F(0) complex.	mitochondrion	192	Arabidopsis thaliana	1:Experimental evidence at protein level	1	0.9983	1	1	1	1	0	0	0	0	0	0	0	0	0	0	0	0	15.839	16.8603	16.4997	16.4317		NaN	NaN	NaN	NaN
	0.0334437	0.0673018	sp|Q8RXZ9|TDPC1_ARATH	Q8RXZ9	TDPC1_ARATH	At3g21390	At3g21390	Mitochondrial substrate carrier family protein;	mitochondrion	335	Arabidopsis thaliana	2:Experimental evidence at transcript level	0.5582	0.9753	1	1	0	1	1	0	0	0	0	0	0	0	1	0	0	0	16.5007	15.9841	15.7238	16.8956		16.5007	NaN	NaN	NaN	tr|A0A1I9LRT1|A0A1I9LRT1_ARATH
	0.0179334	0.0404711	sp|O22860|RL38_ARATH	O22860	RL38_ARATH	RPL38A	At2g43460	Ribosomal L38e protein family;	cytosol	69	Arabidopsis thaliana	3:Protein inferred from homology	0.9672	0.9989	1	3	3	3	0	0	2	1	0	0	2	1	0	0	2	1	16.9129	15.7349	16.7551	15.9736		NaN	NaN	NaN	NaN
	0.00269452	0.015296	tr|F4JJL6|F4JJL6_ARATH	F4JJL6	F4JJL6_ARATH	At4g21620	At4g21620	glycine-rich protein;	extracellular	98	Arabidopsis thaliana	1:Experimental evidence at protein level	0.7701	0.9905	1	1	0	1	1	0	0	0	0	0	0	0	1	0	0	0	19.4473	16.0678	17.3229	18.2229		19.4473	NaN	NaN	NaN	tr|Q9SVT5|Q9SVT5_ARATH
	0.00078373	0.0149536	sp|P53496|ACT11_ARATH	P53496	ACT11_ARATH	ACT11	At3g12110	actin-11;Encodes an actin that is expressed predominantly during reproductive development.	cytosol	377	Arabidopsis thaliana	1:Experimental evidence at protein level	1	0.999	7	34	0	91	1	0	1	8	0	0	0	0	4	2	10	12	24.5045	16.4903	16.2301	24.7945		24.5045	NaN	NaN	24.7945
	0.00987827	-0.0102806	sp|P38557|TBG1_ARATH	P38557	TBG1_ARATH	TUBG1	At3g61650	gamma-tubulin;Required for centrosomal and noncentrosomal microtubule nucleation. Involved in specification of cell identity, such as stomatal patterning. Constitutively expressed throughout plant.	cytosol	474	Arabidopsis thaliana	1:Experimental evidence at protein level	1	0.9989	6	30	3	30	2	6	5	4	1	2	0	0	2	6	5	4	24.275	24.5812	24.7024	24.1332		24.275	24.5812	24.7024	24.1332
	0.013171	-0.0444603	sp|Q9LUW5|RH53_ARATH	Q9LUW5	RH53_ARATH	RH53	At3g22330	putative mitochondrial RNA helicase 2;DEAD-box protein required for efficient group II intron splicing in mitochondria.	mitochondrion	616	Arabidopsis thaliana	1:Experimental evidence at protein level	0.6589	0.9837	1	1	0	1	0	1	0	0	0	0	0	0	0	1	0	0	16.3413	17.8351	17.7845	16.303		NaN	17.8351	NaN	NaN	sp|Q9LUW6|RH9_ARATH, tr|A0A1I9LT07|A0A1I9LT07_ARATH
	0.0130934	-0.0879698	tr|Q9SJ60|Q9SJ60_ARATH	Q9SJ60	Q9SJ60_ARATH	AT2G35900	At2g35900	;	nucleus	192	Arabidopsis thaliana	1:Experimental evidence at protein level	0.6488	0.983	1	1	1	1	1	0	0	0	1	0	0	0	1	0	0	0	19.8917	15.7109	17.598	17.8286		19.8917	NaN	NaN	NaN
	0.028057	-0.0940576	sp|Q0WT31|PMTP_ARATH	Q0WT31	PMTP_ARATH	At2g34300	At2g34300	S-adenosyl-L-methionine-dependent methyltransferases superfamily protein;	golgi	770	Arabidopsis thaliana	2:Experimental evidence at transcript level	0.5468	0.9741	1	4	4	4	0	0	1	1	0	0	1	1	0	0	1	1	16.7534	16.4526	17.5592	15.4586		NaN	NaN	NaN	NaN
	0.0295544	-0.148355	sp|P22954|HS702_ARATH	P22954	HS702_ARATH	HSP70-2	At5g02490	Heat shock protein 70 (Hsp 70) family protein;	cytosol	653	Arabidopsis thaliana	1:Experimental evidence at protein level	0.9764	0.9834	5	1	0	46	0	1	0	0	0	0	0	0	2	1	11	11	16.5092	18.6632	18.6091	16.2667		NaN	18.6632	NaN	NaN
	0.14423	-0.185711	tr|Q9LN61|Q9LN61_ARATH	Q9LN61	Q9LN61_ARATH	AT1G19370	At1g19370	;	endoplasmic reticulum	605	Arabidopsis thaliana	1:Experimental evidence at protein level	0.8156	0.9928	1	1	1	1	0	0	0	1	0	0	0	1	0	0	0	1	17.2869	16.5033	16.4968	16.9219		NaN	NaN	NaN	NaN
	0.135606	-0.295579	sp|O48582|MORF4_ARATH	O48582	MORF4_ARATH	MORF4	At5g44780	;	mitochondrion	723	Arabidopsis thaliana	1:Experimental evidence at protein level	1	0.9895	2	2	0	2	1	1	0	0	0	0	0	0	1	1	0	0	15.9055	16.2828	15.0719	16.5252		NaN	NaN	NaN	NaN	tr|A0A1R7T3H8|A0A1R7T3H8_ARATH
	0.0511764	-0.296544	sp|Q9CA19|RT13_ARATH	Q9CA19	RT13_ARATH	RPS13	At1g77750	Ribosomal protein S13/S18 family;	mitochondrion	154	Arabidopsis thaliana	1:Experimental evidence at protein level	0.9993	0.9777	2	2	2	2	1	1	0	0	1	1	0	0	1	1	0	0	19.2061	15.4628	17.1439	16.9319		19.2061	NaN	NaN	NaN
	0.12707	-0.378101	tr|A0A1P8APX5|A0A1P8APX5_ARATH	A0A1P8APX5	A0A1P8APX5_ARATH	At1g04290	At1g04290	Thioesterase superfamily protein;	peroxisome	127	Arabidopsis thaliana	1:Experimental evidence at protein level	0.9118	0.9969	1	1	0	1	0	1	0	0	0	0	0	0	0	1	0	0	16.3951	17.1865	17.3523	15.4731		NaN	17.1865	NaN	NaN	tr|P93828|P93828_ARATH
	0.0575669	-0.400501	sp|F4JWS8|QCR72_ARATH	F4JWS8	QCR72_ARATH	QCR7-2	At5g25450	Cytochrome bd ubiquinol oxidase, 14kDa subunit;	mitochondrion	122	Arabidopsis thaliana	1:Experimental evidence at protein level	0.5772	0.9771	1	1	0	1	1	0	0	0	0	0	0	0	1	0	0	0	17.7535	15.5377	18.219	14.2712		17.7535	NaN	NaN	NaN	sp|Q9SUU5|QCR71_ARATH, tr|F4JWS9|F4JWS9_ARATH
	0.218011	-0.445378	tr|A0A1I9LLJ3|A0A1I9LLJ3_ARATH	A0A1I9LLJ3	A0A1I9LLJ3_ARATH	At3g43610	At3g43610	Spc97 / Spc98 family of spindle pole body (SBP) component;	nucleus	1208	Arabidopsis thaliana	1:Experimental evidence at protein level	1	0.9954	4	4	0	4	1	3	0	0	0	0	0	0	1	3	0	0	17.8939	19.3547	18.2427	18.1151		17.8939	19.3547	NaN	NaN	tr|A0A1I9LLJ4|A0A1I9LLJ4_ARATH, tr|F4IZ65|F4IZ65_ARATH
	0.0920541	-0.508878	sp|Q9SF40|RL4A_ARATH	Q9SF40	RL4A_ARATH	RPL4A	At3g09630	Ribosomal protein L4/L1 family;	cytosol	406	Arabidopsis thaliana	1:Experimental evidence at protein level	1	0.9878	2	3	0	3	3	0	0	0	0	0	0	0	3	0	0	0	19.5119	16.1917	18.1576	16.5282		19.5119	NaN	NaN	NaN	tr|Q2V3X4|Q2V3X4_ARATH
	0.291875	-0.605233	sp|Q9ZUU3|PP190_ARATH	Q9ZUU3	PP190_ARATH	At2g37230	At2g37230	Tetratricopeptide repeat (TPR)-like superfamily protein;	mitochondrion	757	Arabidopsis thaliana	2:Experimental evidence at transcript level	0.5238	0.9717	1	1	1	1	0	1	0	0	0	1	0	0	0	1	0	0	17.0705	17.9995	16.3248	17.5347		NaN	17.9995	NaN	NaN
	0.911287	-0.626915	sp|Q8RWZ6|PIN4_ARATH	Q8RWZ6	PIN4_ARATH	PIN4	At2g01420	Auxin efflux carrier family protein;Encodes a putative auxin efflux carrier that is localized in developing and mature root meristems. It is involved in the maintenance of embryonic auxin gradients. A role for AtPIN4 in generating a sink for auxin below the quiescent center of the root meristem that is essential for auxin distribution and patterning is proposed. In the root, PIN4 is detected arou…	plasma membrane	616	Arabidopsis thaliana	1:Experimental evidence at protein level	0.5582	0.9753	1	1	0	1	0	1	0	0	0	0	0	0	0	1	0	0	16.3291	16.5708	16.0332	15.6128		NaN	NaN	NaN	NaN	tr|A0A1P8AY30|A0A1P8AY30_ARATH
	0.217514	-0.638103	sp|P17745|EFTU_ARATH	P17745	EFTU_ARATH	TUFA	At4g20360	RAB GTPase homolog E1B;	plastid	476	Arabidopsis thaliana	1:Experimental evidence at protein level	1	0.9981	2	4	4	4	2	1	0	0	2	1	0	0	2	1	0	0	18.9997	18.5144	19.1432	17.0946		18.9997	18.5144	NaN	NaN
	0.109238	-0.64401	sp|O04204|RLA01_ARATH	O04204	RLA01_ARATH	RPP0A	At2g40010	Ribosomal protein L10 family protein;	cytosol	317	Arabidopsis thaliana	1:Experimental evidence at protein level	0.8769	0.9955	1	1	0	1	0	1	0	0	0	0	0	0	0	1	0	0	16.8947	19.2211	19.0364	15.7914		NaN	19.2211	NaN	NaN	sp|P57691|RLA03_ARATH, sp|Q42112|RLA02_ARATH, tr|A8MQR4|A8MQR4_ARATH
	0.0849723	-0.680096	sp|Q6NMB0|HIBC3_ARATH	Q6NMB0	HIBC3_ARATH	At2g30660	At2g30660	ATP-dependent caseinolytic (Clp) protease/crotonase family protein;	peroxisome	378	Arabidopsis thaliana	2:Experimental evidence at transcript level	1	0.999	2	3	2	3	0	0	1	2	0	0	1	1	0	0	1	2	16.3555	16.3966	18.359	13.033		NaN	NaN	NaN	NaN
	0.18706	-0.722679	sp|Q8W487|YB95_ARATH	Q8W487	YB95_ARATH	At2g39795	At2g39795	Mitochondrial glycoprotein family protein;	mitochondrion	250	Arabidopsis thaliana	1:Experimental evidence at protein level	0.5335	0.9727	1	1	1	1	0	1	0	0	0	1	0	0	0	1	0	0	17.1138	17.7761	18.0494	15.3951		NaN	17.7761	NaN	NaN
	1.04802	-0.730461	sp|P59224|RS132_ARATH	P59224	RS132_ARATH	RPS13B	At4g00100	ribosomal protein S13A;Encodes a cytoplasmic ribosomal protein S13 homologue involved in early leaf development	cytosol	151	Arabidopsis thaliana	2:Experimental evidence at transcript level	1	0.9954	2	2	1	2	1	1	0	0	1	0	0	0	1	1	0	0	18.1996	17.8434	17.1382	17.4438		18.1996	17.8434	NaN	NaN
	0.196989	-0.731244	sp|O48549|RS61_ARATH	O48549	RS61_ARATH	RPS6A	At4g31700	ribosomal protein S6;Encodes a putative ribosomal protein S6 (rps6a). RPS6A and RPS6B are fully redundant and essential during gametogenesis.	cytosol	250	Arabidopsis thaliana	1:Experimental evidence at protein level	0.6962	0.9862	1	2	0	2	0	1	0	1	0	0	0	0	0	1	0	1	16.9489	18.7867	18.0847	16.1885		NaN	18.7867	NaN	16.1885	sp|P51430|RS62_ARATH, tr|A8MS03|A8MS03_ARATH, tr|F4KGU2|F4KGU2_ARATH
	0.0758245	-0.737539	sp|O82204|RL281_ARATH	O82204	RL281_ARATH	RPL28A	At2g19730	Ribosomal L28e protein family;	cytosol	143	Arabidopsis thaliana	1:Experimental evidence at protein level	0.9697	0.999	1	11	11	11	1	0	1	1	1	0	1	1	1	0	1	1	22.4854	16.1223	19.0174	18.1153		22.4854	NaN	NaN	NaN
	0.171862	-0.75849	sp|Q681K2|ATS3A_ARATH	Q681K2	ATS3A_ARATH	ATS3A	At2g41475	Embryo-specific protein 3, (ATS3);	extracellular	179	Arabidopsis thaliana	1:Experimental evidence at protein level	0.993	0.9889	1	1	1	1	0	1	0	0	0	1	0	0	0	1	0	0	16.6314	18.6062	18.0564	15.6642		NaN	18.6062	NaN	NaN
	0.16137	-0.767547	sp|Q9M065|PP352_ARATH	Q9M065	PP352_ARATH	At4g36680	At4g36680	Tetratricopeptide repeat (TPR)-like superfamily protein;	mitochondrion	412	Arabidopsis thaliana	1:Experimental evidence at protein level	0.7442	0.9891	1	1	1	1	0	1	0	0	0	1	0	0	0	1	0	0	15.8339	19.0863	16.3472	17.0378		NaN	19.0863	NaN	NaN
	0.235625	-0.800105	sp|Q42340|RS163_ARATH	Q42340	RS163_ARATH	RPS16C	At5g18380	Ribosomal protein S5 domain 2-like superfamily protein;	cytosol	146	Arabidopsis thaliana	2:Experimental evidence at transcript level	1	0.9815	3	3	0	3	1	2	0	0	0	0	0	0	1	2	0	0	17.8389	19.1168	18.7252	16.6302		NaN	19.1168	NaN	NaN	tr|A8MRX2|A8MRX2_ARATH, tr|F4JWM1|F4JWM1_ARATH
	0.151986	-0.811767	sp|Q9FFP8|DEF06_ARATH	Q9FFP8	DEF06_ARATH	PDF2.5	At5g63660	Scorpion toxin-like knottin superfamily protein;Predicted to encode a PR (pathogenesis-related) protein. Belongs to the plant defensin (PDF) family with the following members: At1g75830/PDF1.1, At5g44420/PDF1.2a, At2g26020/PDF1.2b, At5g44430/PDF1.2c, At2g26010/PDF1.3, At1g19610/PDF1.4, At1g55010/PDF1.5, At2g02120/PDF2.1, At2g02100/PDF2.2, At2g02130/PDF2.3, At1g61070/PDF2.4, At5g63660/PDF2.5, At2g…	extracellular	73	Arabidopsis thaliana	3:Protein inferred from homology	0.8804	0.9957	1	1	1	1	0	1	0	0	0	1	0	0	0	1	0	0	15.5074	18.2298	17.3203	14.7934		NaN	18.2298	NaN	NaN
	0.148272	-0.813225	sp|P49211|RL321_ARATH	P49211	RL321_ARATH	RPL32A	At4g18100	Ribosomal protein L32e;	cytosol	133	Arabidopsis thaliana	2:Experimental evidence at transcript level	0.4834	0.9669	1	1	1	1	1	0	0	0	1	0	0	0	1	0	0	0	19.4316	16.4178	18.2739	15.9491		19.4316	NaN	NaN	NaN
	0.0620753	-0.815259	sp|P48348|14338_ARATH	P48348	14338_ARATH	GRF8	At5g65430	general regulatory factor 8;member of 14-3-3 proteins. This protein is reported to interact with the BZR1 transcription factor involved in brassinosteroid signaling and may affect the nucleocytoplasmic shuttling of BZR1	cytosol	248	Arabidopsis thaliana	1:Experimental evidence at protein level	1	0.9892	3	15	0	15	2	1	1	0	0	0	0	0	2	1	1	0	22.507	22.0883	17.1978	25.767		22.507	22.0883	NaN	25.767	sp|P48349|14336_ARATH, tr|F4KGV2|F4KGV2_ARATH, tr|F4KGV5|F4KGV5_ARATH, tr|F4KHY7|F4KHY7_ARATH
	1.2768	-0.833655	sp|Q8LFT2|DRP3B_ARATH	Q8LFT2	DRP3B_ARATH	DRP3B	At2g14120	dynamin related protein;Encodes a dynamin related protein. DRPs are self-assembling GTPasse involved in fission and fusion of membranes. DRP3B functions in mitochondrion and peroxisome fission in combination with DRP3A.	cytosol	780	Arabidopsis thaliana	1:Experimental evidence at protein level	0.9995	0.982	2	3	0	3	2	1	0	0	0	0	0	0	2	1	0	0	17.9007	17.8499	17.2397	16.8436		17.9007	17.8499	NaN	NaN	sp|Q8S944|DRP3A_ARATH, tr|A0A1P8AX46|A0A1P8AX46_ARATH, tr|F4IFG1|F4IFG1_ARATH, tr|F4IFG2|F4IFG2_ARATH, tr|F4JJ15|F4JJ15_ARATH
	0.463928	-0.849128	tr|Q9S724|Q9S724_ARATH	Q9S724	Q9S724_ARATH	MZB10.1	At3g08980	Peptidase S24/S26A/S26B/S26C family protein;	mitochondrion	154	Arabidopsis thaliana	1:Experimental evidence at protein level	0.7704	0.9905	1	1	1	1	0	0	0	0	0	0	0	0	0	0	0	0	17.0644	16.2718	15.254	16.384		NaN	NaN	NaN	NaN
	0.252542	-0.865976	tr|Q9SKM7|Q9SKM7_ARATH	Q9SKM7	Q9SKM7_ARATH	AT2G28430	At2g28430	;	mitochondrion	85	Arabidopsis thaliana	1:Experimental evidence at protein level	0.8843	0.9958	1	1	1	1	0	1	0	0	0	1	0	0	0	1	0	0	17.2417	19.7283	17.7073	17.5308		NaN	19.7283	NaN	NaN
	0.489324	-0.899748	sp|Q9FG37|GACP3_ARATH	Q9FG37	GACP3_ARATH	GCP3	At5g06680	spindle pole body component 98;Encodes protein similar to yeast SCP98. Yeast SCP98 is essential for the microtubule nucleation activity of the gamma-tubulin ring complexes.	cytosol	838	Arabidopsis thaliana	1:Experimental evidence at protein level	1	0.999	7	11	11	11	2	6	1	1	2	6	1	1	2	6	1	1	20.6238	21.559	19.6792	20.7041		20.6238	21.559	19.6792	20.7041
	0.45191	-0.979533	sp|Q24JJ8|HAOX2_ARATH	Q24JJ8	HAOX2_ARATH	GLO3	At3g14150	Aldolase-type TIM barrel family protein;	peroxisome	363	Arabidopsis thaliana	1:Experimental evidence at protein level	0.9992	0.9854	2	2	0	2	0	1	0	0	0	0	0	0	0	1	0	0	16.8559	16.1357	16.2494	14.7831		NaN	NaN	NaN	NaN	sp|Q9LJH5|HAOX1_ARATH
	0.457946	-0.986382	tr|Q9SVW7|Q9SVW7_ARATH	Q9SVW7	Q9SVW7_ARATH	MRPL11	At4g35490	mitochondrial ribosomal protein L11;	mitochondrion	155	Arabidopsis thaliana	1:Experimental evidence at protein level	0.6748	0.9848	1	1	1	1	0	1	0	0	0	1	0	0	0	1	0	0	17.4153	18.519	16.3852	17.5763		NaN	18.519	NaN	NaN
	0.167231	-1.08606	sp|O82663|SDHA1_ARATH	O82663	SDHA1_ARATH	SDH1-1	At5g66760	succinate dehydrogenase 1-1;One of two genes in Arabidopsis that encode a flavoprotein subunit of the mitochondrial succinate dehydrogenase complex.	mitochondrion	634	Arabidopsis thaliana	1:Experimental evidence at protein level	1	0.9985	3	4	4	4	0	4	0	0	0	4	0	0	0	4	0	0	16.1683	20.7217	17.3909	17.3269		NaN	20.7217	NaN	NaN
	0.288061	-1.1182	sp|X5JA13|SECAA_ARATH	X5JA13	SECAA_ARATH	SEC10a	At5g12370	exocyst complex component sec10;	plasma membrane	825	Arabidopsis thaliana	1:Experimental evidence at protein level	0.9999	0.9955	2	2	0	2	0	2	0	0	0	0	0	0	0	2	0	0	17.1266	18.3318	15.3182	17.9038		NaN	18.3318	NaN	NaN	sp|X5JB51|SECAB_ARATH, tr|F4K0X7|F4K0X7_ARATH
	0.519445	-1.1426	tr|Q9ZPX2|Q9ZPX2_ARATH	Q9ZPX2	Q9ZPX2_ARATH	At2g18400/T30D6.9	At2g18400	ribosomal protein L6 family protein;	mitochondrion	102	Arabidopsis thaliana	1:Experimental evidence at protein level	0.5091	0.97	1	1	1	1	0	1	0	0	0	1	0	0	0	1	0	0	17.7926	18.1184	17.6265	15.9993		NaN	18.1184	NaN	NaN
	0.248848	-1.14465	sp|Q8H107|ODO2B_ARATH	Q8H107	ODO2B_ARATH	At4g26910	At4g26910	Dihydrolipoamide succinyltransferase;	mitochondrion	464	Arabidopsis thaliana	1:Experimental evidence at protein level	0.9998	0.9821	4	1	1	7	0	1	0	0	0	1	0	0	0	2	2	1	15.9324	18.769	15.3246	17.0875		NaN	18.769	NaN	NaN
	0.334628	-1.16994	sp|Q9FE22|HFR1_ARATH	Q9FE22	HFR1_ARATH	HFR1	At1g02340	basic helix-loop-helix (bHLH) DNA-binding superfamily protein;Encodes a light-inducible, nuclear bHLH protein involved in phytochrome signaling. Mutants exhibit a long-hypocotyl phenotype only under far-red light but not under red light and are defective in other phytochrome A-related responses. Mutants also show blue light response defects. HFR1 interacts with COP1, co-localizes to the nuclear s…	nucleus	292	Arabidopsis thaliana	1:Experimental evidence at protein level	0.895	0.9963	1	1	1	1	0	0	0	1	0	0	0	1	0	0	0	1	16.466	16.0173	16.351	13.7924		NaN	NaN	NaN	NaN
	1.0051	-1.23713	sp|Q9ZUP2|RECA3_ARATH	Q9ZUP2	RECA3_ARATH	At2g19490	At2g19490	recA DNA recombination family protein;	mitochondrion	430	Arabidopsis thaliana	2:Experimental evidence at transcript level	0.6305	0.9816	1	1	1	1	0	1	0	0	0	1	0	0	0	1	0	0	16.4492	15.8035	14.6194	15.1591		NaN	NaN	NaN	NaN
	0.514549	-1.24812	sp|Q9C9C5|RL63_ARATH	Q9C9C5	RL63_ARATH	RPL6C	At1g74050	Ribosomal protein L6 family protein;	cytosol	233	Arabidopsis thaliana	2:Experimental evidence at transcript level	0.9012	0.9761	1	1	0	1	1	0	0	0	0	0	0	0	1	0	0	0	18.6451	16.8149	16.4816	16.4821		18.6451	NaN	NaN	NaN	sp|Q9C9C6|RL62_ARATH
	0.300361	-1.24895	sp|Q9LK57|PP226_ARATH	Q9LK57	PP226_ARATH	At3g13160	At3g13160	Tetratricopeptide repeat (TPR)-like superfamily protein;	mitochondrion	394	Arabidopsis thaliana	1:Experimental evidence at protein level	1	0.9944	2	3	1	3	1	2	0	0	0	1	0	0	1	2	0	0	17.9896	17.9353	15.181	18.2461		17.9896	17.9353	NaN	NaN
	0.182158	-1.29071	sp|P51419|RL273_ARATH	P51419	RL273_ARATH	RPL27C	At4g15000	Ribosomal L27e protein family;	cytosol	135	Arabidopsis thaliana	2:Experimental evidence at transcript level	0.6399	0.9823	1	1	0	1	0	1	0	0	0	0	0	0	0	1	0	0	16.8137	18.1332	18.5971	13.7684		NaN	18.1332	NaN	NaN	sp|Q8LCL3|RL272_ARATH, sp|Q9SKX8|RL271_ARATH, tr|A8MS28|A8MS28_ARATH
	1.03549	-1.30482	sp|F4IAT8|LPXC1_ARATH	F4IAT8	LPXC1_ARATH	LPXC1	At1g24793	UDP-3-O-acyl N-acetylglycosamine deacetylase family protein;	mitochondrion	326	Arabidopsis thaliana	1:Experimental evidence at protein level	0.7998	0.992	1	1	0	1	0	1	0	0	0	0	0	0	0	1	0	0	16.8463	17.2209	15.346	16.1115		NaN	17.2209	NaN	NaN	sp|F4IAW1|LPXC5_ARATH, sp|P0DKB7|LPXC2_ARATH, sp|P0DKB8|LPXC3_ARATH, sp|P0DKB9|LPXC4_ARATH, tr|A0A2H1ZEC5|A0A2H1ZEC5_ARATH
	0.571385	-1.33589	sp|Q84VY3|STAD6_ARATH	Q84VY3	STAD6_ARATH	S-ACP-DES6	At1g43800	Plant stearoyl-acyl-carrier-protein desaturase family protein;	cytosol	391	Arabidopsis thaliana	2:Experimental evidence at transcript level	0.9996	0.9878	2	2	2	2	0	2	0	0	0	2	0	0	0	2	0	0	17.6404	19.2484	17.4661	16.7509		NaN	19.2484	NaN	NaN
	0.262289	-1.34158	sp|Q9S7M9|P24B2_ARATH	Q9S7M9	P24B2_ARATH	At3g07680	At3g07680	emp24/gp25L/p24 family/GOLD family protein;	endoplasmic reticulum	208	Arabidopsis thaliana	1:Experimental evidence at protein level	0.4857	0.9672	1	1	1	1	0	1	0	0	0	1	0	0	0	1	0	0	16.7279	17.4337	17.5707	13.9078		NaN	17.4337	NaN	NaN
	0.445835	-1.34407	sp|Q8L953|RS273_ARATH	Q8L953	RS273_ARATH	RPS27D	At5g47930	Zinc-binding ribosomal protein family protein;	cytosol	84	Arabidopsis thaliana	2:Experimental evidence at transcript level	0.7388	0.9888	1	2	2	2	1	1	0	0	1	1	0	0	1	1	0	0	16.4298	18.2103	15.2708	16.6812		NaN	18.2103	NaN	NaN
	1.71381	-1.39323	tr|F4HW90|F4HW90_ARATH	F4HW90	F4HW90_ARATH	DECOY	At1g14620	decoy;	mitochondrion	220	Arabidopsis thaliana	1:Experimental evidence at protein level	0.4915	0.9679	1	1	0	1	0	1	0	0	0	0	0	0	0	1	0	0	17.2039	17.5934	15.9786	16.0322		NaN	17.5934	NaN	NaN	tr|Q8L7U3|Q8L7U3_ARATH
	0.70059	-1.41696	sp|Q42547|CATA3_ARATH	Q42547	CATA3_ARATH	CAT3	At1g20620	catalase 3;Catalase, catalyzes the breakdown of hydrogen peroxide (H2O2) into water and oxygen.	peroxisome	492	Arabidopsis thaliana	1:Experimental evidence at protein level	1	0.994	3	4	0	4	2	1	0	1	0	0	0	0	2	1	0	1	18.2442	17.6541	15.8432	17.2212		18.2442	17.6541	NaN	17.2212	tr|A0A1P8AWT7|A0A1P8AWT7_ARATH, tr|B9DG18|B9DG18_ARATH, tr|Q2V4M4|Q2V4M4_ARATH
	0.831295	-1.57826	sp|Q9FLX7|NDUA5_ARATH	Q9FLX7	NDUA5_ARATH	At5g52840	At5g52840	NADH-ubiquinone oxidoreductase-related;	mitochondrion	169	Arabidopsis thaliana	1:Experimental evidence at protein level	1	0.9989	6	23	4	23	5	2	2	3	2	1	0	1	5	2	2	3	24.0526	23.9495	23.105	21.7405		24.0526	23.9495	23.105	21.7405
	0.562998	-1.59596	sp|Q8LPS1|LACS6_ARATH	Q8LPS1	LACS6_ARATH	LACS6	At3g05970	long-chain acyl-CoA synthetase 6;encode peroxisomal long-chain acyl-CoA synthetase (LACS) isozymes	peroxisome	701	Arabidopsis thaliana	1:Experimental evidence at protein level	0.9997	0.9876	2	4	4	4	2	2	0	0	2	2	0	0	2	2	0	0	17.2129	19.1558	17.0309	16.1459		17.2129	19.1558	NaN	NaN
	0.229067	-1.65238	sp|B3H5K9|NEDD1_ARATH	B3H5K9	NEDD1_ARATH	NEDD1	At5g05970	Transducin/WD40 repeat-like superfamily protein;a WD40 repeat protein related to the animal NEDD1/GCP-WD protein, which interacts with the g-tubulin complex. Plays a critical role in MT organization during mitosis	nucleus	782	Arabidopsis thaliana	2:Experimental evidence at transcript level	1	0.9977	4	4	4	4	3	1	0	0	3	1	0	0	3	1	0	0	20.8484	16.2937	18.1733	15.6641		20.8484	NaN	NaN	NaN
	1.17482	-1.65744	sp|Q9SKT6|GAUTA_ARATH	Q9SKT6	GAUTA_ARATH	GAUT10	At2g20810	galacturonosyltransferase 10;Encodes a protein with putative galacturonosyltransferase activity.	golgi	536	Arabidopsis thaliana	2:Experimental evidence at transcript level	0.4755	0.9659	1	2	2	2	1	1	0	0	1	1	0	0	1	1	0	0	17.6216	17.7189	16.4617	15.5639		17.6216	17.7189	NaN	NaN
	0.794643	-1.70031	sp|Q8VZS0|PNC2_ARATH	Q8VZS0	PNC2_ARATH	PNC2	At5g27520	peroxisomal adenine nucleotide carrier 2;encodes a peroxisomal adenine nucleotide transporter, involved in fatty acid beta-oxidation during early stage of postgerminative growth.	peroxisome	321	Arabidopsis thaliana	1:Experimental evidence at protein level	0.9687	0.999	1	1	1	1	0	0	0	0	0	0	0	0	0	0	0	0	15.8962	17.4506	14.9366	15.0096		NaN	NaN	NaN	NaN
	0.214541	-1.70048	sp|Q38820|TI232_ARATH	Q38820	TI232_ARATH	TIM23-2	At1g72750	translocase inner membrane subunit 23-2;	mitochondrion	188	Arabidopsis thaliana	1:Experimental evidence at protein level	1	0.9974	3	9	9	9	2	2	1	1	2	2	1	1	2	2	1	1	19.5423	20.6372	21.1765	15.6019		19.5423	20.6372	21.1765	15.6019
	0.457802	-1.73359	sp|O24466|RAE1A_ARATH	O24466	RAE1A_ARATH	RABE1A	At3g53610	RAB GTPase homolog 8;GTPase AtRAB8 (atrab8)	cytosol,golgi	216	Arabidopsis thaliana	1:Experimental evidence at protein level	0.9998	0.9763	2	2	0	2	2	0	0	0	0	0	0	0	2	0	0	0	18.2945	15.4396	15.1305	15.1364		18.2945	NaN	NaN	NaN	sp|P28186|RAE1C_ARATH, sp|Q9LZD4|RAE1D_ARATH, sp|Q9SF91|RAE1E_ARATH, tr|Q9FJF1|Q9FJF1_ARATH
	0.509394	-1.75402	sp|Q9ZUX4|UMP2_ARATH	Q9ZUX4	UMP2_ARATH	At2g27730	At2g27730	copper ion binding;	mitochondrion	113	Arabidopsis thaliana	1:Experimental evidence at protein level	0.7543	0.9897	1	1	1	1	1	0	0	0	1	0	0	0	1	0	0	0	17.6444	16.7221	14.2147	16.6438		17.6444	NaN	NaN	NaN
	0.227486	-1.77207	sp|Q1G3L1|TIM21_ARATH	Q1G3L1	TIM21_ARATH	TIM21	At4g00026	;	mitochondrion	269	Arabidopsis thaliana	1:Experimental evidence at protein level	0.7834	0.9912	1	1	1	1	0	1	0	0	0	1	0	0	0	1	0	0	17.3948	18.9549	19.0983	13.7073		NaN	18.9549	NaN	NaN
	0.71421	-1.7743	tr|A0A1I9LNS9|A0A1I9LNS9_ARATH	A0A1I9LNS9	A0A1I9LNS9_ARATH	At3g01790	At3g01790	Ribosomal protein L13 family protein;	mitochondrion	161	Arabidopsis thaliana	1:Experimental evidence at protein level	0.5683	0.9762	1	1	0	1	1	0	0	0	0	0	0	0	1	0	0	0	17.993	16.1612	15.2347	15.3709		17.993	NaN	NaN	NaN	tr|Q7XA68|Q7XA68_ARATH
	0.861407	-1.79414	tr|Q93ZF7|Q93ZF7_ARATH	Q93ZF7	Q93ZF7_ARATH	AT4G33140	At4g33140	Haloacid dehalogenase-like hydrolase (HAD) superfamily protein;	mitochondrion	353	Arabidopsis thaliana	1:Experimental evidence at protein level	0.5577	0.9752	1	1	1	1	1	0	0	0	1	0	0	0	1	0	0	0	18.1627	16.9347	16.176	15.3333		18.1627	NaN	NaN	NaN
	0.493407	-1.8396	tr|Q8L908|Q8L908_ARATH	Q8L908	Q8L908_ARATH	MCO15.9	At5g55140	ribosomal protein L30 family protein;	mitochondrion	109	Arabidopsis thaliana	1:Experimental evidence at protein level	0.5009	0.9691	1	1	1	1	1	0	0	0	1	0	0	0	1	0	0	0	18.2512	15.6025	15.5614	14.6131		18.2512	NaN	NaN	NaN
	0.622535	-1.84453	sp|Q8LCW9|RLA11_ARATH	Q8LCW9	RLA11_ARATH	RPP1A	At1g01100	60S acidic ribosomal protein family;	cytosol	112	Arabidopsis thaliana	3:Protein inferred from homology	0.8315	0.9935	1	1	1	1	1	0	0	0	1	0	0	0	1	0	0	0	18.3324	16.4711	14.952	16.1624		18.3324	NaN	NaN	NaN
	0.302614	-1.92405	sp|Q93ZE8|SDF2_ARATH	Q93ZE8	SDF2_ARATH	SDF2	At2g25110	stromal cell-derived factor 2-like protein precursor;Encodes an endoplasmic reticulum protein SDF2 (stromal-derived factor-2). Forms a complex SDF2-ERdj3B-BiP that is required for the proper accumulation of the surface-exposed leucine-rich repeat receptor kinases EFR. EFR is involved in PAMP (pathogen associated molecular patterns) triggered immunity.	endoplasmic reticulum	218	Arabidopsis thaliana	1:Experimental evidence at protein level	0.748	0.9893	1	1	1	1	1	0	0	0	1	0	0	0	1	0	0	0	19.7543	16.2315	14.5207	17.617		19.7543	NaN	NaN	NaN
	0.482725	-1.94815	tr|Q9SS61|Q9SS61_ARATH	Q9SS61	Q9SS61_ARATH	At3g03590/T12J13_13	At3g03590	SWIB/MDM2 domain superfamily protein;	mitochondrion	143	Arabidopsis thaliana	1:Experimental evidence at protein level	0.9999	0.9946	2	2	2	2	0	1	1	0	0	1	1	0	0	1	1	0	16.6679	19.7003	16.3736	16.0983		NaN	19.7003	16.3736	NaN
	0.603089	-1.95222	sp|Q9LHA8|HS704_ARATH	Q9LHA8	HS704_ARATH	HSP70-4	At3g12580	heat shock protein 70;	cytosol	650	Arabidopsis thaliana	1:Experimental evidence at protein level	0.9814	0.9834	5	1	1	46	1	0	0	0	1	0	0	0	3	0	11	11	18.5006	16.1851	15.76	15.0213		18.5006	NaN	NaN	NaN
	0.837118	-1.95325	sp|O48528|OP163_ARATH	O48528	OP163_ARATH	OEP163	At2g42210	Mitochondrial import inner membrane translocase subunit Tim17/Tim22/Tim23 family protein;Homologous to pea OEP16 and barley pPORA (OEP16), a member of Arabidopsis OEP16 family.	mitochondrion	159	Arabidopsis thaliana	1:Experimental evidence at protein level	0.9998	0.9912	2	3	3	3	1	1	1	0	1	1	1	0	1	1	1	0	17.6838	17.5698	16.5112	14.8358		17.6838	17.5698	NaN	NaN
	0.33816	-2.02812	sp|Q93Z17|HLP_ARATH	Q93Z17	HLP_ARATH	HLP	At5g46160	Ribosomal protein L14p/L23e family protein;	mitochondrion	173	Arabidopsis thaliana	1:Experimental evidence at protein level	1	0.9989	2	2	2	2	0	2	0	0	0	2	0	0	0	2	0	0	16.4621	20.6792	17.267	15.8181		NaN	20.6792	NaN	NaN
	0.638486	-2.10394	sp|P53492|ACT7_ARATH	P53492	ACT7_ARATH	ACT7	At5g09810	actin 7;Member of Actin gene family.Mutants are defective in germination and root growth.	cytosol	377	Arabidopsis thaliana	1:Experimental evidence at protein level	1	0.9808	8	2	2	86	1	1	0	0	1	1	0	0	5	3	10	11	17.4364	18.5846	16.997	14.8162		17.4364	18.5846	NaN	NaN
	0.835331	-2.13191	sp|Q5W7F2|AGD3_ARATH	Q5W7F2	AGD3_ARATH	AGD3	At5g13300	ARF GTPase-activating protein;Belongs to 15-member small GTPase gene family, ARF-GAP domain proteins (AGD);corresponds to AGD3, and is one of four proteins belonging to class 1, together with AGD1, AGD2 and AGD4. The protein contains four domains: BAR domain, PH domain, an ARF-GAP domain, and two Ankyrin repeats. In sfc mutants, the secondary and tertiary veins of cotyledons, leaves, sepals and p…	plasma membrane	827	Arabidopsis thaliana	1:Experimental evidence at protein level	1	0.9929	2	2	2	2	1	1	0	0	1	1	0	0	1	1	0	0	19.2256	18.958	17.8689	16.0509		19.2256	18.958	NaN	NaN
	0.472924	-2.18875	sp|Q9M2Y6|CGR2_ARATH	Q9M2Y6	CGR2_ARATH	CGR2	At3g49720	;	golgi	261	Arabidopsis thaliana	2:Experimental evidence at transcript level	0.9985	0.9975	1	1	1	1	1	0	0	0	1	0	0	0	1	0	0	0	19.0735	16.9575	17.2151	14.4384		19.0735	NaN	NaN	NaN
	1.32381	-2.19126	sp|Q9MA90|PNC1_ARATH	Q9MA90	PNC1_ARATH	PNC1	At3g05290	peroxisomal adenine nucleotide carrier 1;encodes a peroxisomal adenine nucleotide transporter, involved in fatty acid beta-oxidation during early stage of postgerminative growth.	peroxisome	322	Arabidopsis thaliana	1:Experimental evidence at protein level	0.4712	0.9653	1	1	1	1	1	0	0	0	1	0	0	0	1	0	0	0	16.3809	16.3853	14.6869	13.6968		NaN	NaN	NaN	NaN
	0.430237	-2.31006	sp|P51427|RS52_ARATH	P51427	RS52_ARATH	RPS5B	At3g11940	ribosomal protein 5A;One of two genes encoding the ribosomal protein S5. Mutants have semi-dominant developmental phenotypes. Most cell-division processes are delayed or disturbed in the heterozygous mutant, and development is completely arrested at an early embryonic stage in the homozygous mutant.	cytosol	207	Arabidopsis thaliana	1:Experimental evidence at protein level	0.9999	0.9981	2	4	3	4	2	0	0	1	1	0	0	1	2	0	0	1	20.0546	16.0283	15.9047	15.5581		20.0546	NaN	NaN	NaN
+	1.65965	-2.33201	sp|Q9C5M0|DTC_ARATH	Q9C5M0	DTC_ARATH	DTC	At5g19760	Mitochondrial substrate carrier family protein;	mitochondrion	298	Arabidopsis thaliana	1:Experimental evidence at protein level	1	0.999	4	8	8	8	3	3	0	1	3	3	0	1	3	3	0	1	21.3992	21.0212	18.5826	19.1738		21.3992	21.0212	NaN	19.1738
	0.661526	-2.35874	tr|A0A178U8Q8|A0A178U8Q8_ARATH	A0A178U8Q8	A0A178U8Q8_ARATH	At5g24970	At5g24970	Protein kinase superfamily protein;	mitochondrion	722	Arabidopsis thaliana	1:Experimental evidence at protein level	0.8958	0.9963	1	1	0	1	0	1	0	0	0	0	0	0	0	1	0	0	17.1702	18.2119	14.1092	16.5554		NaN	18.2119	NaN	NaN	tr|F4KIL1|F4KIL1_ARATH, tr|Q84W22|Q84W22_ARATH
+	2.08575	-2.38361	sp|P51420|RL313_ARATH	P51420	RL313_ARATH	RPL31C	At5g56710	Ribosomal protein L31e family protein;	cytosol	119	Arabidopsis thaliana	3:Protein inferred from homology	0.7609	0.99	1	1	0	1	0	1	0	0	0	0	0	0	0	1	0	0	17.237	16.956	14.5472	14.8787		NaN	NaN	NaN	NaN	sp|Q9SLL7|RL311_ARATH, sp|Q9STR1|RL312_ARATH, tr|A8MR49|A8MR49_ARATH
	0.157208	-2.45476	sp|P0CJ46|ACT1_ARATH	P0CJ46	ACT1_ARATH	ACT1	At2g37620	actin 1;Member of the actin gene family. Expressed in mature pollen.	cytosol	377	Arabidopsis thaliana	1:Experimental evidence at protein level	1	0.9988	8	65	0	65	5	2	10	4	0	0	0	0	5	2	10	4	25.5374	19.673	24.7389	15.562		25.5374	19.673	24.7389	NaN	sp|P0CJ47|ACT3_ARATH
	0.52945	-2.46194	sp|Q9SKT7|NDB4_ARATH	Q9SKT7	NDB4_ARATH	NDB4	At2g20800	NAD(P)H dehydrogenase B4;	mitochondrion	582	Arabidopsis thaliana	1:Experimental evidence at protein level	1	0.9761	2	2	2	2	1	1	0	0	1	1	0	0	1	1	0	0	16.9904	19.1867	16.9939	14.2593		16.9904	19.1867	NaN	NaN
	0.505669	-2.47136	tr|Q94AC6|Q94AC6_ARATH	Q94AC6	Q94AC6_ARATH	AT5G15220	At5g15220	Ribosomal protein L27 family protein;	mitochondrion	154	Arabidopsis thaliana	1:Experimental evidence at protein level	0.5646	0.9759	1	2	0	2	1	0	1	0	0	0	0	0	1	0	1	0	20.3689	17.1172	17.1417	15.4017		20.3689	NaN	NaN	NaN	tr|Q9ZVX0|Q9ZVX0_ARATH
	0.568679	-2.49856	sp|Q8GXS3|CFIS2_ARATH	Q8GXS3	CFIS2_ARATH	CFIS2	At4g25550	Cleavage/polyadenylation specificity factor, 25kDa subunit;	cytosol	200	Arabidopsis thaliana	1:Experimental evidence at protein level	0.5638	0.9758	1	2	2	2	1	1	0	0	1	1	0	0	1	1	0	0	18.5805	18.4776	17.6837	14.3773		18.5805	18.4776	NaN	NaN
	0.404536	-2.5111	sp|O04331|PHB3_ARATH	O04331	PHB3_ARATH	PHB3	At5g40770	prohibitin 3;prohibitin 3	mitochondrion	277	Arabidopsis thaliana	1:Experimental evidence at protein level	1	0.999	6	8	4	8	4	2	0	0	1	1	0	0	4	2	0	0	20.7621	16.41	16.9094	15.2405		20.7621	16.41	NaN	NaN
	0.346257	-2.52468	sp|Q9LZV9|NLTPA_ARATH	Q9LZV9	NLTPA_ARATH	LTP10	At5g01870	Bifunctional inhibitor/lipid-transfer protein/seed storage 2S albumin superfamily protein;Predicted to encode a PR (pathogenesis-related) protein. Belongs to the lipid transfer protein (PR-14) family with the following members: At2g38540/LTP1, At2g38530/LTP2, At5g59320/LTP3, At5g59310/LTP4, At3g51600/LTP5, At3g08770/LTP6, At2g15050/LTP7, At2g18370/LTP8, At2g15325/LTP9, At5g01870/LTP10, At4g33355/…	extracellular	116	Arabidopsis thaliana	3:Protein inferred from homology	0.9953	0.9681	2	2	2	2	2	0	0	0	2	0	0	0	2	0	0	0	20.3642	15.0228	14.6818	15.6558		20.3642	NaN	NaN	NaN
	0.481013	-2.57713	sp|Q9SP35|TI172_ARATH	Q9SP35	TI172_ARATH	TIM17-2	At2g37410	translocase inner membrane subunit 17-2;Mitochondrial inner membrane translocase. Together with AtTIM17-1, TIM17-2 has a long C-terminal extension not present in other TIMs. The extension is located in the outer membrane and so TIM17-2 links the inner and outer mitochondrial membranes. The C-terminal region is essential for protein import into mitochondria via the general import pathway but is no…	mitochondrion	243	Arabidopsis thaliana	1:Experimental evidence at protein level	0.9997	0.9812	1	1	1	1	0	1	0	0	0	1	0	0	0	1	0	0	16.6097	19.9203	16.8475	14.5282		NaN	19.9203	NaN	NaN
+	1.18243	-2.58513	tr|A0A1I9LM96|A0A1I9LM96_ARATH	A0A1I9LM96	A0A1I9LM96_ARATH	At3g53940	At3g53940	Mitochondrial substrate carrier family protein;	mitochondrion	289	Arabidopsis thaliana	1:Experimental evidence at protein level	1	0.9804	2	2	0	2	1	1	0	0	0	0	0	0	1	1	0	0	18.3443	16.9618	14.9748	15.1611		18.3443	16.9618	NaN	NaN	tr|Q8W4M2|Q8W4M2_ARATH
	0.911708	-2.59602	tr|O80774|O80774_ARATH	O80774	O80774_ARATH	At2g34250	At2g34250	SecY protein transport family protein;	endoplasmic reticulum	475	Arabidopsis thaliana	2:Experimental evidence at transcript level	1	0.9962	3	3	0	3	2	1	0	0	0	0	0	0	2	1	0	0	20.851	18.844	17.2492	17.2537		20.851	18.844	NaN	NaN	tr|Q8RWJ5|Q8RWJ5_ARATH
	0.209471	-2.60702	tr|F4I2U8|F4I2U8_ARATH	F4I2U8	F4I2U8_ARATH	AT1G16230	At1g16230	Target SNARE coiled-coil domain protein;	nucleus	193	Arabidopsis thaliana	4:Protein predicted	0.9876	0.977	1	4	4	4	0	1	0	3	0	1	0	3	0	1	0	3	16.1678	24.654	19.1478	16.4599		NaN	24.654	NaN	NaN
+	1.49458	-2.61108	sp|P42791|RL182_ARATH	P42791	RL182_ARATH	RPL18B	At3g05590	ribosomal protein L18;Encodes cytoplasmic ribosomal protein L18.	cytosol	187	Arabidopsis thaliana	1:Experimental evidence at protein level	0.5685	0.9763	1	2	0	2	1	1	0	0	0	0	0	0	1	1	0	0	18.7689	18.9369	15.7704	16.7132		18.7689	18.9369	NaN	NaN	sp|Q940B0|RL183_ARATH, tr|A0A1I9LT16|A0A1I9LT16_ARATH, tr|A0A1P8BGQ0|A0A1P8BGQ0_ARATH
	0.455274	-2.6453	sp|Q94AH9|FBRL2_ARATH	Q94AH9	FBRL2_ARATH	FIB2	At4g25630	fibrillarin 2;encodes a fibrillarin, a key nucleolar protein in eukaryotes which associates with box C/D small nucleolar RNAs (snoRNAs) directing 2'-O-ribose methylation of the rRNA. This gene also encodes a novel box C/D snoRNA, U60.2f in its fifth intron that accumulates in seedlings and that their targeted residue on the 25 S rRNA is methylated.	nucleus	320	Arabidopsis thaliana	1:Experimental evidence at protein level	1	0.9873	3	3	1	3	1	2	0	0	1	0	0	0	1	2	0	0	17.2059	21.199	17.4569	15.6574		17.2059	21.199	NaN	NaN
	0.456926	-2.65695	sp|Q9ZUF6|SBT18_ARATH	Q9ZUF6	SBT18_ARATH	SBT1.8	At2g05920	Subtilase family protein;	extracellular	754	Arabidopsis thaliana	1:Experimental evidence at protein level	1	0.9985	6	7	7	7	4	2	0	0	4	2	0	0	4	2	0	0	21.0592	20.8644	20.4945	16.1152		21.0592	20.8644	NaN	NaN
+	1.20172	-2.69135	tr|A0A1P8AU33|A0A1P8AU33_ARATH	A0A1P8AU33	A0A1P8AU33_ARATH	At1g62850	At1g62850			206	Arabidopsis thaliana	1:Experimental evidence at protein level	1	0.9969	5	5	0	5	3	2	0	0	0	0	0	0	3	2	0	0	19.9075	20.8799	17.187	18.2178		19.9075	20.8799	NaN	NaN	tr|Q84JF2|Q84JF2_ARATH
	0.797846	-2.69803	sp|Q3E870|SDH7B_ARATH	Q3E870	SDH7B_ARATH	SDH7B	At5g62575	;	mitochondrion	100	Arabidopsis thaliana	1:Experimental evidence at protein level	0.8098	0.9925	1	1	1	1	0	1	0	0	0	1	0	0	0	1	0	0	15.9262	17.9859	13.5878	14.9282		NaN	17.9859	NaN	NaN
	0.777926	-2.74169	sp|Q93WL3|CLPT1_ARATH	Q93WL3	CLPT1_ARATH	CLPT1	At4g25370	Double Clp-N motif protein;	plastid	238	Arabidopsis thaliana	1:Experimental evidence at protein level	1	0.9952	2	3	3	3	2	1	0	0	2	1	0	0	2	1	0	0	20.2883	17.785	15.9979	16.592		20.2883	17.785	NaN	NaN
	0.759445	-2.76658	tr|Q9C8L9|Q9C8L9_ARATH	Q9C8L9	Q9C8L9_ARATH	F22G10.8	At1g53645	hydroxyproline-rich glycoprotein family protein;	mitochondrion	523	Arabidopsis thaliana	1:Experimental evidence at protein level	0.9993	0.9846	2	2	2	2	2	0	0	0	2	0	0	0	2	0	0	0	19.1062	16.578	14.6463	15.5047		19.1062	NaN	NaN	NaN
+	1.49577	-2.81336	sp|P49205|RS171_ARATH	P49205	RS171_ARATH	RPS17A	At2g04390	Ribosomal S17 family protein;	cytosol	141	Arabidopsis thaliana	2:Experimental evidence at transcript level	1	0.9975	1	5	0	5	1	1	0	0	0	0	0	0	1	1	0	0	18.9518	18.9388	16.647	15.6168		18.9518	18.9388	NaN	NaN	sp|Q9LZ17|RS174_ARATH, sp|Q9SJ36|RS172_ARATH, sp|Q9SQZ1|RS173_ARATH
+	1.70047	-2.87067	sp|Q9SIM4|RL141_ARATH	Q9SIM4	RL141_ARATH	RPL14A	At2g20450	Ribosomal protein L14;	cytosol	134	Arabidopsis thaliana	2:Experimental evidence at transcript level	0.9983	0.9926	1	2	0	2	1	1	0	0	0	0	0	0	1	1	0	0	18.9921	19.006	15.717	16.5397		18.9921	19.006	NaN	NaN	sp|Q9T043|RL142_ARATH
	0.401618	-2.87907	sp|Q941D6|HDA14_ARATH	Q941D6	HDA14_ARATH	HDA14	At4g33470	histone deacetylase 14;Encodes HDA14, a member of the histone deacetylase family proteins.	plastid	423	Arabidopsis thaliana	1:Experimental evidence at protein level	0.9999	0.9979	2	4	4	4	0	2	0	1	0	2	0	1	0	2	0	1	15.7265	20.8567	14.6001	16.2249		NaN	20.8567	NaN	NaN
	0.751145	-2.93403	sp|Q8RXU5|R37A2_ARATH	Q8RXU5	R37A2_ARATH	RPL37AC	At3g60245	Zinc-binding ribosomal protein family protein;	cytosol	92	Arabidopsis thaliana	3:Protein inferred from homology	1	0.9966	1	2	0	2	1	1	0	0	0	0	0	0	1	1	0	0	20.4999	19.1635	18.1663	15.629		20.4999	19.1635	NaN	NaN	sp|Q9SRK6|R37A1_ARATH
+	1.08916	-2.95798	sp|P93303|YMF19_ARATH	P93303	YMF19_ARATH	YMF19	AtMg00480	Plant mitochondrial ATPase, F0 complex, subunit 8 protein;Encodes subunit 8 of the mitochondrial F(O) ATP synthase complex.	mitochondrion	158	Arabidopsis thaliana	1:Experimental evidence at protein level	0.4652	0.9645	1	1	0	1	1	0	0	0	0	0	0	0	1	0	0	0	18.5782	16.7789	14.7488	14.6923		18.5782	NaN	NaN	NaN	tr|G1C2R4|G1C2R4_ARATH
+	1.73654	-3.08197	sp|O49607|SBT16_ARATH	O49607	SBT16_ARATH	SBT1.6	At4g34980	subtilisin-like serine protease 2;Serine protease similar to subtilisin.	extracellular	764	Arabidopsis thaliana	2:Experimental evidence at transcript level	0.9999	0.983	2	2	2	2	1	1	0	0	1	1	0	0	1	1	0	0	19.2423	18.6635	16.1797	15.562		19.2423	18.6635	NaN	NaN
+	1.45855	-3.09546	sp|Q940Z1|PPR51_ARATH	Q940Z1	PPR51_ARATH	At1g19525	At1g19525			316	Arabidopsis thaliana	2:Experimental evidence at transcript level	0.9957	0.9772	2	2	2	2	1	1	0	0	1	1	0	0	1	1	0	0	18.3119	19.0449	16.0491	15.1168		18.3119	19.0449	NaN	NaN
	0.370463	-3.16502	sp|Q9C5H9|GACP2_ARATH	Q9C5H9	GACP2_ARATH	GCP2	At5g17410	Spc97 / Spc98 family of spindle pole body (SBP) component;	nucleus	678	Arabidopsis thaliana	1:Experimental evidence at protein level	1	0.9983	6	9	9	9	3	4	1	0	3	4	1	0	3	4	1	0	21.1267	21.2452	21.2141	14.8278		21.1267	21.2452	21.2141	NaN
+	1.08165	-3.20182	sp|O22714|PPR86_ARATH	O22714	PPR86_ARATH	At1g60770	At1g60770	Tetratricopeptide repeat (TPR)-like superfamily protein;	mitochondrion	491	Arabidopsis thaliana	1:Experimental evidence at protein level	1	0.9948	3	3	3	3	2	1	0	0	2	1	0	0	2	1	0	0	19.8503	20.2156	17.7979	15.8643		19.8503	20.2156	NaN	NaN
	0.50691	-3.23371	tr|Q9ZPW5|Q9ZPW5_ARATH	Q9ZPW5	Q9ZPW5_ARATH	At2g18330	At2g18330	AAA-type ATPase family protein;	mitochondrion	636	Arabidopsis thaliana	1:Experimental evidence at protein level	0.9999	0.9969	4	2	2	5	2	0	0	0	2	0	0	0	3	2	0	0	20.3443	15.538	14.575	14.8399		20.3443	NaN	NaN	NaN
+	1.04471	-3.25508	sp|O04619|ADNT1_ARATH	O04619	ADNT1_ARATH	ADNT1	At4g01100	adenine nucleotide transporter 1;	mitochondrion	352	Arabidopsis thaliana	1:Experimental evidence at protein level	1	0.999	8	14	0	14	4	3	2	2	0	0	0	0	4	3	2	2	23.7077	24.0854	19.6084	21.6745		23.7077	24.0854	19.6084	21.6745	tr|F4JHS4|F4JHS4_ARATH
+	0.983185	-3.36199	sp|O49543|MNIF1_ARATH	O49543	MNIF1_ARATH	NIFS1	At5g65720	nitrogen fixation S (NIFS)-like 1;cysteine desulfurase whose activity is dependent on AtSufE activation.	mitochondrion	453	Arabidopsis thaliana	1:Experimental evidence at protein level	0.8925	0.9962	1	2	2	2	1	1	0	0	1	1	0	0	1	1	0	0	18.6524	18.378	13.9834	16.323		18.6524	18.378	NaN	NaN
+	0.896373	-3.43887	sp|Q9FJA6|RS33_ARATH	Q9FJA6	RS33_ARATH	RPS3C	At5g35530	Ribosomal protein S3 family protein;	cytosol	248	Arabidopsis thaliana	1:Experimental evidence at protein level	1	0.998	3	5	0	5	3	2	0	0	0	0	0	0	3	2	0	0	21.3482	21.3393	19.263	16.5467		21.3482	21.3393	NaN	NaN	sp|Q9SIP7|RS31_ARATH
+	0.910585	-3.50891	sp|P59232|R27AB_ARATH	P59232	R27AB_ARATH	RPS27AB	At2g47110	ubiquitin 6;polyubiquitin gene	cytosol	157	Arabidopsis thaliana	2:Experimental evidence at transcript level	0.9998	0.9932	3	3	0	3	2	1	0	0	0	0	0	0	2	1	0	0	18.9665	16.2877	14.3452	13.8912		18.9665	16.2877	NaN	NaN	sp|P59233|R27AC_ARATH
+	1.10299	-3.57067	tr|F4IWV2|F4IWV2_ARATH	F4IWV2	F4IWV2_ARATH	At3g55410	At3g55410	2-oxoglutarate dehydrogenase, E1 component;	mitochondrion	1017	Arabidopsis thaliana	1:Experimental evidence at protein level	1	0.9989	4	7	2	7	2	2	1	0	1	1	0	0	2	2	1	0	21.6367	21.4556	19.0387	16.9122		21.6367	21.4556	19.0387	NaN
	0.46275	-3.65469	tr|Q9ZW80|Q9ZW80_ARATH	Q9ZW80	Q9ZW80_ARATH	At2g43150	At2g43150	Proline-rich extensin-like family protein;	extracellular	212	Arabidopsis thaliana	1:Experimental evidence at protein level	0.9697	0.999	1	26	26	26	1	0	12	13	1	0	12	13	1	0	12	13	23.2821	17.5086	17.471	16.0103		23.2821	NaN	NaN	NaN
+	1.11275	-3.68818	sp|Q9C7Y2|MORF5_ARATH	Q9C7Y2	MORF5_ARATH	MORF5	At1g32580	plastid developmental protein DAG, putative;	mitochondrion	229	Arabidopsis thaliana	1:Experimental evidence at protein level	0.9924	0.9885	2	2	1	2	1	1	0	0	1	0	0	0	1	1	0	0	19.0911	17.6477	13.8666	15.4959		19.0911	NaN	NaN	NaN
	0.36508	-3.80129	sp|B9DGT7|TBA2_ARATH	B9DGT7	TBA2_ARATH	TUBA2	At1g50010	tubulin alpha-2 chain;Encodes alpha-2,4 tubulin. TUA2 and TUA4 encode identical proteins.	cytosol	450	Arabidopsis thaliana	2:Experimental evidence at transcript level	1	0.999	6	11	0	11	1	2	0	2	0	0	0	0	1	2	0	2	21.5475	21.3624	13.7657	21.5417		21.5475	21.3624	NaN	21.5417	sp|P29511|TBA6_ARATH, sp|Q0WV25|TBA4_ARATH
+	0.859861	-3.84332	sp|C0Z361|CPNB3_ARATH	C0Z361	CPNB3_ARATH	CPN60B3	At5g56500	TCP-1/cpn60 chaperonin family protein;	plastid	597	Arabidopsis thaliana	1:Experimental evidence at protein level	1	0.9826	2	3	0	3	2	1	0	0	0	0	0	0	2	1	0	0	19.7443	19.4533	17.3475	14.1633		19.7443	19.4533	NaN	NaN	sp|P21240|CPNB1_ARATH, sp|Q9LJE4|CPNB2_ARATH
+	0.835167	-3.94332	tr|A0A2P2CLH2|A0A2P2CLH2_ARATH	A0A2P2CLH2	A0A2P2CLH2_ARATH	nad7	AtMg00510	NADH dehydrogenase subunit 7;NADH dehydrogenase subunit 7	mitochondrion	394	Arabidopsis thaliana	1:Experimental evidence at protein level	1	0.9989	7	14	1	14	0	6	1	4	0	1	0	0	0	6	1	4	22.8821	23.2679	17.4427	20.8206		22.8821	23.2679	NaN	20.8206
+	1.21997	-3.94857	sp|Q93XM7|MCAT_ARATH	Q93XM7	MCAT_ARATH	BOU	At5g46800	Mitochondrial substrate carrier family protein;Seedling lethal mutation;Mitochondrial Carnitine Acyl Carrier-Like Protein	mitochondrion	300	Arabidopsis thaliana	1:Experimental evidence at protein level	1	0.9941	4	6	6	6	4	2	0	0	4	2	0	0	4	2	0	0	21.2296	20.31	15.9154	17.727		21.2296	20.31	NaN	NaN
+	1.17051	-3.95481	tr|Q94AZ5|Q94AZ5_ARATH	Q94AZ5	Q94AZ5_ARATH	At2g45060	At2g45060	Uncharacterised conserved protein UCP022280;	mitochondrion	272	Arabidopsis thaliana	1:Experimental evidence at protein level	0.994	0.9845	1	1	1	1	0	1	0	0	0	1	0	0	0	1	0	0	17.7137	18.703	13.2896	15.2174		NaN	18.703	NaN	NaN
+	1.06071	-4.04811	tr|Q8RXI0|Q8RXI0_ARATH	Q8RXI0	Q8RXI0_ARATH	AT5G16930	At5g16930	AAA-type ATPase family protein;	mitochondrion	644	Arabidopsis thaliana	1:Experimental evidence at protein level	0.9964	0.9855	3	4	1	4	2	2	0	0	1	0	0	0	2	2	0	0	19.2769	19.16	16.4476	13.893		19.2769	19.16	NaN	NaN
+	1.50716	-4.04822	tr|Q8RUX8|Q8RUX8_ARATH	Q8RUX8	Q8RUX8_ARATH	At2g44525	At2g44525	Protein of unknown function (DUF498/DUF598);	mitochondrion	170	Arabidopsis thaliana	1:Experimental evidence at protein level	0.9999	0.9952	2	3	3	3	1	1	0	0	1	1	0	0	1	1	0	0	19.7256	20.0081	16.536	15.1013		19.7256	20.0081	NaN	NaN
+	0.619946	-4.05386	sp|P49690|RL23_ARATH	P49690	RL23_ARATH	RPL23A	At1g04480	Ribosomal protein L14p/L23e family protein;	cytosol,nucleus	140	Arabidopsis thaliana	2:Experimental evidence at transcript level	1	0.9951	4	11	0	11	3	2	1	3	0	0	0	0	3	2	1	3	21.1738	21.2147	19.591	14.6898		21.1738	21.2147	NaN	NaN	tr|F4J3P1|F4J3P1_ARATH
+	1.72589	-4.21494	tr|Q8W464|Q8W464_ARATH	Q8W464	Q8W464_ARATH	At5g20180	At5g20180	Ribosomal protein L36;	mitochondrion	103	Arabidopsis thaliana	1:Experimental evidence at protein level	0.998	0.9899	1	2	2	2	1	1	0	0	1	1	0	0	1	1	0	0	19.9067	19.8771	16.2629	15.091		19.9067	19.8771	NaN	NaN
+	1.6379	-4.23241	sp|Q9ZT91|EFTM_ARATH	Q9ZT91	EFTM_ARATH	TUFA	At4g02930	GTP binding Elongation factor Tu family protein;	mitochondrion	454	Arabidopsis thaliana	1:Experimental evidence at protein level	1	0.9986	4	4	4	4	1	1	1	0	1	1	1	0	1	1	1	0	21.5961	21.0768	16.5044	17.7038		21.5961	21.0768	NaN	NaN
+	1.58281	-4.36129	sp|Q5E924|G3PP2_ARATH	Q5E924	G3PP2_ARATH	GAPCP2	At1g16300	glyceraldehyde-3-phosphate dehydrogenase of plastid 2;Encodes one of the chloroplast/plastid localized GAPDH isoforms (GAPCp1/At1g79530 and GAPCp2/At1g16300). gapcp double mutants display a drastic phenotype of arrested root development, dwarfism and sterility. GAPCps are important for the synthesis of serine in roots.	plastid	420	Arabidopsis thaliana	2:Experimental evidence at transcript level	1	0.9904	3	11	1	11	1	1	1	0	1	0	0	0	1	1	1	0	19.4682	20.7331	15.3969	16.0818		19.4682	20.7331	NaN	NaN
+	3.52633	-4.39864	sp|Q9LZI2|UXS2_ARATH	Q9LZI2	UXS2_ARATH	UXS2	At3g62830	NAD(P)-binding Rossmann-fold superfamily protein;encodes an isoform of UDP-glucuronic acid decarboxylase, which is predicted to be membrane-bound by PSORT. This enzyme produces UDP-xylose, which is a substrate for many cell wall carbohydrates including hemicellulose and pectin. UDP-xylose is also known to feedback regulate several cell wall biosynthetic enzymes.	golgi	445	Arabidopsis thaliana	1:Experimental evidence at protein level	1	0.9981	5	6	1	6	3	3	0	0	0	1	0	0	3	3	0	0	20.2498	20.2839	15.9422	15.7942		20.2498	20.2839	NaN	NaN
+	0.828302	-4.45621	sp|Q9SIH0|RS141_ARATH	Q9SIH0	RS141_ARATH	RPS14A	At2g36160	Ribosomal protein S11 family protein;	cytosol	150	Arabidopsis thaliana	1:Experimental evidence at protein level	1	0.9981	3	4	0	4	2	2	0	0	0	0	0	0	2	2	0	0	21.1719	21.353	18.7444	14.868		21.1719	21.353	NaN	NaN
+	2.2158	-4.46607	sp|Q9S9N1|HSP7E_ARATH	Q9S9N1	HSP7E_ARATH	HSP70-5	At1g16030	heat shock protein 70B;	cytosol	646	Arabidopsis thaliana	2:Experimental evidence at transcript level	0.9974	0.9977	4	4	4	48	1	1	1	0	1	1	1	0	2	1	12	11	20.6895	20.6334	16.5442	15.8466		20.6895	20.6334	NaN	NaN
+	1.28488	-4.48668	sp|Q9LDZ0|HSP7J_ARATH	Q9LDZ0	HSP7J_ARATH	HSP70-10	At5g09590	mitochondrial HSO70 2;heat shock protein 70 (Hsc70-5);nuclear	mitochondrion	682	Arabidopsis thaliana	1:Experimental evidence at protein level	1	0.9743	4	2	2	8	1	1	0	0	1	1	0	0	2	1	2	1	20.584	21.5437	17.5268	15.6276		20.584	21.5437	NaN	NaN
+	0.974131	-4.54816	tr|A8MRX3|A8MRX3_ARATH	A8MRX3	A8MRX3_ARATH	AT1G47278	At1g47278	;	mitochondrion	80	Arabidopsis thaliana	1:Experimental evidence at protein level	0.9998	0.9898	2	15	0	15	1	0	4	3	0	0	0	0	1	0	4	3	20.5365	17.336	14.5912	14.185		20.5365	NaN	NaN	NaN	tr|Q1G3Z3|Q1G3Z3_ARATH
+	1.55548	-4.64164	sp|Q8GWW8|GFA2_ARATH	Q8GWW8	GFA2_ARATH	GFA2	At5g48030	gametophytic factor 2;encodes a mitochondrially targeted DNAJ protein involved in female gametophyte development.	mitochondrion	456	Arabidopsis thaliana	2:Experimental evidence at transcript level	1	0.9913	4	5	5	5	3	2	0	0	3	2	0	0	3	2	0	0	20.6439	20.2332	16.5607	15.0331		20.6439	20.2332	NaN	NaN
+	1.21639	-4.79857	sp|B5X582|TWIH_ARATH	B5X582	TWIH_ARATH	At1g30680	At1g30680	toprim domain-containing protein;	mitochondrion	709	Arabidopsis thaliana	1:Experimental evidence at protein level	1	0.9989	5	6	6	6	3	2	0	0	3	2	0	0	3	2	0	0	21.8895	21.9569	18.3642	15.885		21.8895	21.9569	NaN	NaN
	0.383496	-4.84958	sp|Q56YW9|TBB2_ARATH	Q56YW9	TBB2_ARATH	TUBB2	At5g62690	tubulin beta chain 2;encodes tubulin beta-2/beta-3 chain	cytosol	450	Arabidopsis thaliana	2:Experimental evidence at transcript level	1	0.9987	11	24	0	24	6	9	2	0	0	0	0	0	6	9	2	0	23.6649	23.6431	23.5404	14.0684		23.6649	23.6431	23.5404	NaN	sp|Q9ASR0|TBB3_ARATH
+	1.62219	-4.85654	sp|Q8GUM2|HSP7I_ARATH	Q8GUM2	HSP7I_ARATH	HSP70-9	At4g37910	mitochondrial heat shock protein 70-1;	mitochondrion	682	Arabidopsis thaliana	1:Experimental evidence at protein level	1	0.9978	11	18	12	18	7	4	4	1	6	4	2	0	7	4	4	1	23.0888	21.9562	18.1789	17.153		23.0888	21.9562	18.1789	NaN
+	0.868077	-4.8578	tr|Q9FKZ4|Q9FKZ4_ARATH	Q9FKZ4	Q9FKZ4_ARATH	MUD21.12	At5g66860	Ribosomal protein L25/Gln-tRNA synthetase, anti-codon-binding domain;	mitochondrion	249	Arabidopsis thaliana	1:Experimental evidence at protein level	0.5788	0.9772	1	1	1	1	1	0	0	0	1	0	0	0	1	0	0	0	19.0154	16.9256	11.4108	14.8146		19.0154	NaN	NaN	NaN
+	2.69877	-4.90222	sp|P46690|GASA4_ARATH	P46690	GASA4_ARATH	GASA4	At5g15230	GAST1 protein homolog 4;gibberellin-regulated (GASA4)	extracellular	106	Arabidopsis thaliana	1:Experimental evidence at protein level	0.7117	0.9872	1	2	0	2	1	1	0	0	0	0	0	0	1	1	0	0	20.383	20.5195	15.3403	15.7577		20.383	20.5195	NaN	NaN	tr|A8MQL8|A8MQL8_ARATH
+	0.608186	-4.95014	sp|Q9FLQ4|ODO2A_ARATH	Q9FLQ4	ODO2A_ARATH	At5g55070	At5g55070	Dihydrolipoamide succinyltransferase;	mitochondrion	464	Arabidopsis thaliana	1:Experimental evidence at protein level	1	0.996	7	12	6	12	2	5	2	1	2	4	0	0	2	5	2	1	22.6734	22.7909	14.7285	20.8355		22.6734	22.7909	NaN	20.8355
+	1.27853	-5.00062	tr|Q93VP9|Q93VP9_ARATH	Q93VP9	Q93VP9_ARATH	AtSLP1	At4g27585	SPFH/Band 7/PHB domain-containing membrane-associated protein family;	mitochondrion	411	Arabidopsis thaliana	1:Experimental evidence at protein level	1	0.9821	3	3	1	3	1	2	0	0	1	0	0	0	1	2	0	0	20.9907	21.4571	17.3956	15.051		20.9907	21.4571	NaN	NaN
+	2.23209	-5.08381	tr|Q9SZV4|Q9SZV4_ARATH	Q9SZV4	Q9SZV4_ARATH	At4g30010	At4g30010	;	mitochondrion	90	Arabidopsis thaliana	1:Experimental evidence at protein level	1	0.9793	3	4	4	4	2	2	0	0	2	2	0	0	2	2	0	0	21.539	21.3835	15.9944	16.7605		21.539	21.3835	NaN	NaN
+	1.96957	-5.08728	sp|Q9M9W1|RL222_ARATH	Q9M9W1	RL222_ARATH	RPL22B	At3g05560	Ribosomal L22e protein family;	cytosol	124	Arabidopsis thaliana	2:Experimental evidence at transcript level	0.9955	0.9845	1	2	2	2	1	1	0	0	1	1	0	0	1	1	0	0	21.4643	21.5035	16.9274	15.8659		21.4643	21.5035	NaN	NaN
+	2.53508	-5.09494	sp|Q39165|OLEO2_ARATH	Q39165	OLEO2_ARATH	At5g40420	At5g40420	oleosin 2;Encodes oleosin2, a protein found in oil bodies, involved in seed lipid accumulation. Suppression of OLEO1 (and OLEO2) resulted in an aberrant phenotype of embryo cells that contain unusually large oilbodies that are not normally observed in seeds. Changes in the size of oilbodies caused disruption of storage organelles, altering accumulation of lipids and proteins and causing delay in …	vacuole	199	Arabidopsis thaliana	2:Experimental evidence at transcript level	1	0.9987	2	6	6	6	3	3	0	0	3	3	0	0	3	3	0	0	20.8127	20.4646	15.7577	15.3298		20.8127	20.4646	NaN	NaN
+	1.6508	-5.18286	sp|Q9LKR3|BIP1_ARATH	Q9LKR3	BIP1_ARATH	BIP1	At5g28540	heat shock protein 70 (Hsp 70) family protein;Encodes the luminal binding protein BiP, an ER-localized member of the HSP70 family. BiP is composed of an N-terminal ATP binding domain and a C-terminal domain that binds to hydrophobic patches on improperly/incompletely folded proteins in an ATP-dependent manner. Involved in polar nuclei fusion during proliferation of endosperm nuclei.	endoplasmic reticulum	669	Arabidopsis thaliana	1:Experimental evidence at protein level	1	0.999	27	10	6	302	1	2	1	2	1	1	0	2	12	11	72	69	21.7944	22.1548	17.5589	16.0246		21.7944	22.1548	NaN	NaN
+	1.6348	-5.23797	sp|Q42577|NDUS7_ARATH	Q42577	NDUS7_ARATH	At5g11770	At5g11770	NADH-ubiquinone oxidoreductase 20 kDa subunit, mitochondrial;	mitochondrion	218	Arabidopsis thaliana	1:Experimental evidence at protein level	1	0.9849	3	4	4	4	2	2	0	0	2	2	0	0	2	2	0	0	21.2969	20.0643	14.9144	15.9709		21.2969	20.0643	NaN	NaN
+	1.37674	-5.29782	tr|Q8L9R6|Q8L9R6_ARATH	Q8L9R6	Q8L9R6_ARATH	AT1G68680	At1g68680	;	mitochondrion	75	Arabidopsis thaliana	1:Experimental evidence at protein level	0.9999	0.9985	1	3	3	3	2	1	0	0	2	1	0	0	2	1	0	0	21.6933	19.7097	14.8804	15.9269		21.6933	19.7097	NaN	NaN
+	1.11118	-5.3599	sp|P0DH99|EF1A1_ARATH	P0DH99	EF1A1_ARATH	A1	At1g07940	GTP binding Elongation factor Tu family protein;	cytosol	449	Arabidopsis thaliana	1:Experimental evidence at protein level	1	0.9832	3	11	0	11	2	2	0	0	0	0	0	0	2	2	0	0	22.0667	20.0852	16.953	14.4791		22.0667	20.0852	NaN	NaN	sp|Q0WL56|EF1A3_ARATH, sp|Q8GTY0|EF1A4_ARATH, sp|Q8W4H7|EF1A2_ARATH, tr|F4HUA0|F4HUA0_ARATH
+	0.968748	-5.54299	tr|A0A2P2CLF9|A0A2P2CLF9_ARATH	A0A2P2CLF9	A0A2P2CLF9_ARATH	atp1	AtMg01190	ATP synthase subunit 1;ATPase subunit 1	mitochondrion	507	Arabidopsis thaliana	3:Protein inferred from homology	1	0.9731	4	4	0	4	3	1	0	0	0	0	0	0	3	1	0	0	21.2795	21.8945	18.0004	14.0876		21.2795	21.8945	NaN	NaN	tr|F4IMB5|F4IMB5_ARATH
+	0.85369	-5.68563	sp|O65351|SBT17_ARATH	O65351	SBT17_ARATH	SBT1.7	At5g67360	Subtilase family protein;Encodes a subtilisin-like serine protease essential for mucilage release from seed coats.	extracellular	757	Arabidopsis thaliana	1:Experimental evidence at protein level	1	0.999	11	33	33	33	6	7	2	2	6	7	2	2	6	7	2	2	24.9088	24.9977	16.8819	21.6534		24.9088	24.9977	NaN	21.6534
+	2.04185	-5.72211	sp|P49209|RL91_ARATH	P49209	RL91_ARATH	RPL9B	At1g33120	Ribosomal protein L6 family;	cytosol	194	Arabidopsis thaliana	1:Experimental evidence at protein level	1	0.9946	5	9	4	9	5	3	0	1	2	1	0	1	5	3	0	1	21.3794	21.0954	16.0456	14.9849		21.3794	21.0954	NaN	NaN
+	1.59238	-5.76114	sp|P29197|CH60A_ARATH	P29197	CH60A_ARATH	CPN60	At3g23990	heat shock protein 60;mitochondrial chaperonin HSP. assist in rapid assembly of the oligomeric protein structures in the mitochondria.	mitochondrion	577	Arabidopsis thaliana	1:Experimental evidence at protein level	1	0.998	7	8	5	8	6	2	0	0	3	2	0	0	6	2	0	0	22.3087	21.0697	15.2221	16.634		22.3087	21.0697	NaN	NaN
+	1.0849	-5.77986	sp|P59259|H4_ARATH	P59259	H4_ARATH	At1g07660	At1g07660	Histone superfamily protein;	nucleus	103	Arabidopsis thaliana	1:Experimental evidence at protein level	1	0.9975	4	9	1	9	5	2	0	0	0	0	0	0	5	2	0	0	23.2961	22.7465	18.9886	15.4944		23.2961	22.7465	NaN	NaN
+	1.1759	-5.81503	sp|P31167|ADT1_ARATH	P31167	ADT1_ARATH	AAC1	At3g08580	ADP/ATP carrier 1;mitochondrial ADP/ATP carrier	mitochondrion	381	Arabidopsis thaliana	1:Experimental evidence at protein level	1	0.9988	14	43	12	43	9	6	2	1	5	3	0	0	9	6	2	1	24.1253	24.2096	16.771	19.9339		24.1253	24.2096	NaN	19.9339
+	4.52831	-6.0625	sp|Q9FGM0|FTSHB_ARATH	Q9FGM0	FTSHB_ARATH	FTSH11	At5g53170	FTSH protease 11;encodes an FtsH protease that is localized to the chloroplast and the mitochondrion	plastid,mitochondrion	806	Arabidopsis thaliana	1:Experimental evidence at protein level	1	0.9971	8	13	11	13	7	5	0	0	5	5	0	0	7	5	0	0	22.6565	22.5963	16.5504	16.5774		22.6565	22.5963	NaN	NaN
+	2.00793	-6.06359	sp|F4JFN3|HS906_ARATH	F4JFN3	HS906_ARATH	HSP90-6	At3g07770	HEAT SHOCK PROTEIN 89.1;	mitochondrion	799	Arabidopsis thaliana	1:Experimental evidence at protein level	1	0.9987	3	5	5	5	2	2	0	0	2	2	0	0	2	2	0	0	20.955	20.4725	14.095	15.2053		20.955	20.4725	NaN	NaN
+	1.20566	-6.09793	sp|Q93YZ7|ILVH1_ARATH	Q93YZ7	ILVH1_ARATH	AHASS1	At2g31810	ACT domain-containing small subunit of acetolactate synthase protein;	plastid	491	Arabidopsis thaliana	1:Experimental evidence at protein level	1	0.9963	5	7	7	7	3	3	0	0	3	3	0	0	3	3	0	0	21.6798	21.8639	14.0792	17.2687		21.6798	21.8639	NaN	NaN
	0.280855	-6.11151	tr|Q56XZ5|Q56XZ5_ARATH	Q56XZ5	Q56XZ5_ARATH	AT3G59670	At3g59670	;	nucleus	517	Arabidopsis thaliana	1:Experimental evidence at protein level	0.7782	0.9909	1	47	47	47	0	2	18	18	0	2	18	18	0	2	18	18	30.3828	30.3828	32.2507	16.2919		30.3828	30.3828	32.2507	NaN
+	2.00833	-6.25862	sp|Q9M350|GACP4_ARATH	Q9M350	GACP4_ARATH	GCP4	At3g53760	GAMMA-TUBULIN COMPLEX PROTEIN 4;Encodes GCP4 (gamma-Tubulin Complex Protein 4), required for microtubule organization.	plasma membrane	745	Arabidopsis thaliana	2:Experimental evidence at transcript level	1	0.9851	4	4	0	4	2	2	0	0	0	0	0	0	2	2	0	0	19.8628	20.755	14.4873	13.6133		19.8628	20.755	NaN	NaN	tr|A0A1I9LLT7|A0A1I9LLT7_ARATH
+	1.84968	-6.28921	sp|Q9LUM3|SBT15_ARATH	Q9LUM3	SBT15_ARATH	SBT1.5	At3g14240	Subtilase family protein;	extracellular	775	Arabidopsis thaliana	2:Experimental evidence at transcript level	1	0.996	6	7	7	7	3	4	0	0	3	4	0	0	3	4	0	0	22.6873	22.9797	15.8027	17.2857		22.6873	22.9797	NaN	NaN
+	1.56049	-6.73766	sp|O49429|MORF1_ARATH	O49429	MORF1_ARATH	MORF1	At4g20020	;	mitochondrion	419	Arabidopsis thaliana	1:Experimental evidence at protein level	0.9648	0.9988	1	2	2	2	1	1	0	0	1	1	0	0	1	1	0	0	21.5896	21.5149	15.9552	13.674		21.5896	21.5149	NaN	NaN
+	2.00401	-6.85522	sp|O23240|D2HDH_ARATH	O23240	D2HDH_ARATH	D2HGDH	At4g36400	FAD-linked oxidases family protein;Encodes a (D)-2-hydroxyglutarate dehydrogenase.	mitochondrion	559	Arabidopsis thaliana	1:Experimental evidence at protein level	1	0.9982	7	11	11	11	7	4	0	0	7	4	0	0	7	4	0	0	22.7486	21.9936	14.9413	16.0905		22.7486	21.9936	NaN	NaN
+	1.93056	-6.91462	sp|P49689|RS30_ARATH	P49689	RS30_ARATH	RPS30A	At2g19750	Ribosomal protein S30 family protein;	cytosol,nucleus	62	Arabidopsis thaliana	3:Protein inferred from homology	0.9618	0.9987	1	10	10	10	1	0	3	1	1	0	3	1	1	0	3	1	21.9165	21.908	15.7533	14.242		21.9165	21.908	NaN	NaN
+	1.93143	-7.17504	sp|O23628|H2AV1_ARATH	O23628	H2AV1_ARATH	H2AV	At3g54560	histone H2A 11;Encodes HTA11, a histone H2A protein.	nucleus	136	Arabidopsis thaliana	1:Experimental evidence at protein level	0.9976	0.9906	1	10	0	10	1	1	0	1	0	0	0	0	1	1	0	1	24.317	24.275	16.3379	17.904		24.317	24.275	NaN	NaN	sp|Q9C944|H2AV3_ARATH, sp|Q9SII0|H2AV2_ARATH
+	1.87173	-7.82	tr|F4K4X9|F4K4X9_ARATH	F4K4X9	F4K4X9_ARATH	MDF20.5	At5g55610	;	mitochondrion	281	Arabidopsis thaliana	1:Experimental evidence at protein level	1	0.9884	3	4	0	4	3	1	0	0	0	0	0	0	3	1	0	0	22.7328	22.6147	15.7676	13.94		22.7328	22.6147	NaN	NaN	tr|Q9FM77|Q9FM77_ARATH
+	1.58762	-8.18893	sp|Q680P8|RS29_ARATH	Q680P8	RS29_ARATH	RPS29A	At3g43980	Ribosomal protein S14p/S29e family protein;	cytosol,nucleus	56	Arabidopsis thaliana	3:Protein inferred from homology	1	0.9874	2	7	7	7	1	1	0	0	1	1	0	0	1	1	0	0	23.7594	21.1291	14.5258	13.9849		23.7594	21.1291	NaN	NaN
+	2.37358	-8.39783	sp|O81845|PUMP1_ARATH	O81845	PUMP1_ARATH	PUMP1	At3g54110	plant uncoupling mitochondrial protein 1;Member of Uncoupling protein PUMP2 family. Encodes a mitochondrial uncoupling protein AtUCP1 involved in maintain the redox poise of the mitochondrial electron transport chain to facilitate photosynthetic metabolism. Disruption of UCP1 results in a photosynthetic phenotype. Specifically there is a restriction in photorespiration with a decrease in the rate…	mitochondrion	306	Arabidopsis thaliana	1:Experimental evidence at protein level	1	0.999	10	39	39	39	5	5	3	1	5	5	3	1	5	5	3	1	24.7594	23.8385	16.1982	15.604		24.7594	23.8385	NaN	NaN
+	1.82663	-10.2904	sp|Q9CAG8|FBK28_ARATH	Q9CAG8	FBK28_ARATH	At1g67480	At1g67480	Galactose oxidase/kelch repeat superfamily protein;	mitochondrion,endoplasmic reticulum	376	Arabidopsis thaliana	2:Experimental evidence at transcript level	0.9854	0.9687	1	19	19	19	0	1	6	11	0	1	6	11	0	1	6	11	24.6096	23.9225	15.199	12.7524		24.6096	23.9225	NaN	NaN

## Sheet: Supplementary data 2
Significant	-LOGP-value (OPNR-YFP vs CK)	Difference	name	Protein	ID	Protein.ID	Gene2	Gene3	Description	Entry.Name	Gene	Protein.Length	Organism	Protein.Existence	Location SUBAcon	Protein.Probability	Top.Peptide.Probability	TurboID-YFP-CDC48D_1.Intensity (inputated and normalizaed)	TurboID-YFP-CDC48D_2.Intensity (inputated and normalizaed)	TurboID-YFP_1.Intensity (inputated and normalizaed)	TurboID-YFP_2.Intensity (inputated and normalizaed)		TurboID-YFP-CDC48D_1 Intensity_filtered_intensity	TurboID-YFP-CDC48D_2 Intensity_filtered_intensity	TurboID-YFP_1 Intensity_filtered_intensity	TurboID-YFP_2 Intensity_filtered_intensity	TurboID-YFP-CDC48D_1.Spectral.Count	TurboID-YFP-CDC48D_2.Spectral.Count	TurboID-YFP_1.Spectral.Count	TurboID-YFP_2.Spectral.Count	TurboID-YFP-CDC48D_1.Unique.Spectral.Count	TurboID-YFP-CDC48D_2.Unique.Spectral.Count	TurboID-YFP_1.Unique.Spectral.Count	TurboID-YFP_2.Unique.Spectral.Count	TurboID-YFP-CDC48D_1.Total.Spectral.Count	TurboID-YFP-CDC48D_2.Total.Spectral.Count	TurboID-YFP_1.Total.Spectral.Count	TurboID-YFP_2.Total.Spectral.Count
+	3.52348	8.55662	At5g01110	sp|Q9LFC5|PP360_ARATH	Q9LFC5	Q9LFC5	At5g01110	AT5G01110.1	Tetratricopeptide repeat (TPR)-like superfamily protein;	PP360_ARATH	At5g01110	729	Arabidopsis thaliana	2:Experimental evidence at transcript level	mitochondrion	1	0.9954	30.0796	29.8155	21.4581	21.3238		23.5285	23.5404	21.3485	23.1115	1	1	1	1	0	0	0	0	1	1	1	1
+	1.90654	8.53606	MYN21.1	tr|Q9FG75|Q9FG75_ARATH	Q9FG75	Q9FG75	At5g55900	AT5G55900.1	Sucrase/ferredoxin-like family protein;	Q9FG75_ARATH	MYN21.1	413	Arabidopsis thaliana	1:Experimental evidence at protein level	peroxisome,mitochondrion	1	0.999	26.6808	26.643	17.1665	19.0852		23.8858	23.5754	23.2218	23.5754	15	14	0	0	5	3	0	0	18	20	2	2
+	4.28759	8.47373	TOM20-4	sp|P82805|TO204_ARATH	P82805	P82805	At5g40930	AT5G40930.1	translocase of outer membrane 20-4;Form of TOM20, which is a component of the TOM complex involved in transport of nuclear-encoded mitochondrial proteins	TO204_ARATH	TOM20-4	187	Arabidopsis thaliana	1:Experimental evidence at protein level	mitochondrion	1	0.999	27.3673	27.4401	18.9788	18.8812		27.6181	27.6595	NA	NA	6	13	0	0	0	0	0	0	6	13	0	0
+	3.72968	8.11787	ATI2	sp|Q8VY98|ATI2_ARATH	Q8VY98	Q8VY98	At4g00355	AT4G00355.1	;	ATI2_ARATH	ATI2	266	Arabidopsis thaliana	1:Experimental evidence at protein level	nucleus	1	0.999	25.925	25.8477	17.8723	17.6646		NA	NA	21.4576	NA	9	7	0	0	9	7	0	0	9	7	0	0
+	3.82955	7.91536	TOM20-3	sp|P82874|TO203_ARATH	P82874	P82874	At3g27080	AT3G27080.1	translocase of outer membrane 20 kDa subunit 3;Component of the TOM complex involved in transport of nuclear-encoded mitochondrial proteins	TO203_ARATH	TOM20-3	202	Arabidopsis thaliana	1:Experimental evidence at protein level	mitochondrion	1	0.9989	26.1663	26.2232	18.1873	18.3714		26.417	26.4425	NA	NA	6	4	0	0	6	4	0	0	6	4	0	0
+	2.60643	7.53571	At1g24265	tr|F4I974|F4I974_ARATH	tr|Q8VYQ4|Q8VYQ4_ARATH	F4I974	At1g24265	AT1G24265.1	Protein of unknown function (DUF1664);	F4I974_ARATH	At1g24265	383	Arabidopsis thaliana	1:Experimental evidence at protein level	extracellular	putative (DUF1664)\""""	1	25.665	25.6477	18.4961	17.7451		25.9157	25.867	NA	NA	4	7	7	0	0	0	0	0	4	7	7	0
+	1.46055	7.15734	At1g55880	tr|Q6NKY5|Q6NKY5_ARATH	Q6NKY5	Q6NKY5	At1g55880	AT1G55880.1	Pyridoxal-5'-phosphate-dependent enzyme family protein;	Q6NKY5_ARATH	At1g55880	421	Arabidopsis thaliana	1:Experimental evidence at protein level	endoplasmic reticulum	1	0.999	26.1886	26.1684	20.3888	17.6535		24.8433	24.6757	23.161	23.3376	14	14	0	1	3	3	0	0	14	14	0	1
+	2.39405	7.08067	At3g49645	tr|A0A1I9LMB9|A0A1I9LMB9_ARATH	A0A1I9LMB9	A0A1I9LMB9	At3g49645	AT3G49645.1	;	A0A1I9LMB9_ARATH	OAP2	241	Arabidopsis thaliana	1:Experimental evidence at protein level	nucleus	1	0.999	31.9246	31.929	24.3949	25.2973		20.6827	19.4906	19.1201	19.5914	22	19	2	3	0	0	0	0	22	19	2	3
+	2.51511	7.06418	RTM2	sp|Q9M670|RTM2_ARATH	Q9M670	Q9M670	At5g04890	AT5G04890.1	HSP20-like chaperones superfamily protein;Specifically restricts the long-distance movement of tobacco etch potyvirus (TEV) without involving either hypersensitive cell death or systemic acquired resistance. Multidomain protein containing an N-terminal region with high similarity to plant small heat shock proteins (HSPs).	RTM2_ARATH	RTM2	366	Arabidopsis thaliana	1:Experimental evidence at protein level	extracellular	1	0.999	25.9019	25.8721	18.4318	19.2138		26.1527	26.0914	NA	NA	9	6	0	0	9	6	0	0	9	6	0	0
+	1.0158	6.92986	ATI1	sp|O82775|ATI1_ARATH	O82775	O82775	At2g45980	AT2G45980.1	;	ATI1_ARATH	ATI1	256	Arabidopsis thaliana	1:Experimental evidence at protein level	endoplasmic reticulum	1	0.999	28.5106	28.3669	19.1865	23.8312		21.8765	22.1035	20.7883	20.8727	13	13	0	0	13	13	0	0	13	13	0	0
+	5.49921	6.87517	CDC48B	sp|Q9ZPR1|CD48B_ARATH	Q9ZPR1	Q9ZPR1	At2g03670	AT2G03670.1	cell division cycle 48B;CDC48 - like protein AAA-type ATPaseCell. division control protein 48 homolog B	CD48B_ARATH	CDC48D	603	Arabidopsis thaliana	2:Experimental evidence at transcript level	mitochondrion	1	0.999	35.6398	35.6158	28.755	28.7503		24.5165	24.0935	24.5926	24.3645	215	198	19	27	80	75	6	7	215	198	19	27
+	6.1972	6.80313	AT5G07950	tr|Q8LA67|Q8LA67_ARATH	Q8LA67	Q8LA67	At5g07950	AT5G07950.1	;	Q8LA67_ARATH	OAP1	303	Arabidopsis thaliana	1:Experimental evidence at protein level	plastid	1	0.999	32.234	32.2338	25.4362	25.4253		26.0793	25.8927	25.6891	25.7234	43	47	3	4	43	47	3	4	43	47	3	4
+	3.00189	6.73042	TOM20-1	sp|P82872|TO201_ARATH	P82872	P82872	At3g27070	AT3G27070.1	translocase outer membrane 20-1;Form of TOM20, which is a component of the TOM complex, involved in transport of nuclear-encoded mitochondrial proteins	TO201_ARATH	TOM20-1	188	Arabidopsis thaliana	1:Experimental evidence at protein level	mitochondrion	1	0.999	25.4804	25.2514	18.8145	18.4565		25.7312	25.4707	NA	NA	4	5	0	0	2	3	0	0	4	5	0	0
+	2.59028	6.69406	At5g43822	sp|Q6NPG7|Y5382_ARATH	Q6NPG7	Q6NPG7	At5g43822	AT5G43822.1	Pentatricopeptide repeat (PPR) superfamily protein;	Y5382_ARATH	OPNR	195	Arabidopsis thaliana	2:Experimental evidence at transcript level	nucleus	1	0.999	31.3247	30.6924	24.4393	24.1896		26.3049	26.2732	25.6865	25.7745	20	17	3	3	20	17	3	3	20	17	3	3
+	1.52433	6.53037	AT3G02510	tr|Q0WSJ9|Q0WSJ9_ARATH	Q0WSJ9	Q0WSJ9	At3g02510	AT3G02510.1	Regulator of chromosome condensation (RCC1) family protein;	Q0WSJ9_ARATH	AT3G02510	393	Arabidopsis thaliana	1:Experimental evidence at protein level	mitochondrion	1	0.999	26.7143	26.678	21.3209	19.0106		22.3714	22.3663	20.3333	20.743	12	10	1	0	0	0	0	0	12	10	1	0
+	0.827684	6.49481	CUT1	sp|Q9XF43|KCS6_ARATH	Q9XF43	Q9XF43	At1g68530	AT1G68530.1	3-ketoacyl-CoA synthase 6;Encodes KCS6, a member of the 3-ketoacyl-CoA synthase family involved in the biosynthesis of VLCFA (very long chain fatty acids).	KCS6_ARATH	CUT1	497	Arabidopsis thaliana	1:Experimental evidence at protein level	plasma membrane	1	0.9987	27.2658	21.7094	18.5344	17.4511		22.5405	21.9056	21.1271	22.3731	1	3	0	0	0	1	0	0	1	3	0	0
+	1.69166	6.38884	PHOX4	sp|F4JTI1|PHOX4_ARATH	F4JTI1	F4JTI1	At4g32070	AT4G32070.1	Octicosapeptide/Phox/Bem1p (PB1) domain-containing protein / tetratricopeptide repeat (TPR)-containing protein;	PHOX4_ARATH	PHOX4	782	Arabidopsis thaliana	2:Experimental evidence at transcript level	golgi	1	0.9989	24.3589	24.279	18.8546	17.0057		20.6868	NA	NA	NA	2	3	0	0	2	3	0	0	2	3	0	0
+	1.71938	6.3719	AT4G27610	tr|Q84JD6|Q84JD6_ARATH	Q84JD6	Q84JD6	At4g27610	AT4G27610.1	;	Q84JD6_ARATH	AT4G27610	334	Arabidopsis thaliana	1:Experimental evidence at protein level	plastid	1	0.999	24.2896	24.4237	17.0943	18.8753		20.9295	22.4483	21.6814	21.8011	5	4	0	0	5	4	0	0	5	4	0	0
+	1.87869	6.31086	SYNC2	sp|Q9SW95|SYNC2_ARATH		Q9SW95	At3g07420	AT3G07420.1	asparaginyl-tRNA synthetase 2;Encodes an asparaginyl-tRNA synthetase.	SYNC2_ARATH	SYNC2	638	Arabidopsis thaliana	1:Experimental evidence at protein level	cytosol	cytoplasmic 2\""""	1	26.1517	26.1435	20.5697	19.1038		26.4024	26.3629	20.5918	19.1677	5	10	11	0	0	2	2	0	5	10	11	0
+	2.98207	6.30953	AT4G27620	tr|Q56Y15|Q56Y15_ARATH	Q56Y15	Q56Y15	At4g27620	AT4G27620.1	;	Q56Y15_ARATH	AT4G27620	325	Arabidopsis thaliana	1:Experimental evidence at protein level	nucleus	1	0.999	24.7209	24.585	18.5356	18.1512		25.3307	25.002	23.3376	23.2309	6	4	0	0	2	3	0	0	6	4	0	0
+	1.34113	6.2853	At3g28510	sp|Q9LH84|AATP5_ARATH	Q9LH84	Q9LH84	At3g28510	AT3G28510.1	P-loop containing nucleoside triphosphate hydrolases superfamily protein;	AATP5_ARATH	At3g28510	530	Arabidopsis thaliana	2:Experimental evidence at transcript level	endoplasmic reticulum	1	0.999	24.3073	24.3503	16.6536	19.4333		31.3982	31.3033	29.4254	29.393	7	5	0	0	5	4	0	0	7	5	0	0
+	2.49001	6.01163	F21O3.11	tr|Q9SRS6|Q9SRS6_ARATH	Q9SRS6	Q9SRS6	At3g07400	AT3G07400.1	lipase class 3 family protein;	Q9SRS6_ARATH	F21O3.11	1003	Arabidopsis thaliana	1:Experimental evidence at protein level	nucleus	1	0.999	23.6988	23.9902	18.1431	17.5226		27.9316	27.9031	27.1507	27.2445	4	6	0	0	4	6	0	0	4	6	0	0
+	4.20666	5.97688	CIP111	sp|Q9LET7|CI111_ARATH	Q9LET7	Q9LET7	At3g56690	AT3G56690.1	Cam interacting protein 111;encodes a protein similar to ATPases and binds to calmodulin in vitro. This is a single-copy gene and is expressed in all tissues examined.	CI111_ARATH	CIP111	1022	Arabidopsis thaliana	1:Experimental evidence at protein level	plastid	1	0.999	36.5774	36.4854	30.5443	30.5647		22.3828	22.3369	NA	21.436	320	317	56	46	318	315	54	45	320	317	56	46
+	1.82567	5.91172	At1g43910	sp|Q9LP11|AATP1_ARATH	Q9LP11	Q9LP11	At1g43910	AT1G43910.1	P-loop containing nucleoside triphosphate hydrolases superfamily protein;	AATP1_ARATH	At1g43910	475	Arabidopsis thaliana	1:Experimental evidence at protein level	endoplasmic reticulum	1	0.999	25.5288	24.9976	20.0323	18.6707		25.7796	25.217	20.0544	NA	7	6	1	0	7	6	1	0	7	8	2	1
+	2.99218	5.8359	At4g32900	tr|F4JV77|F4JV77_ARATH	F4JV77	F4JV77	At4g32900	AT4G32900.1	Peptidyl-tRNA hydrolase II (PTH2) family protein;	F4JV77_ARATH	At4g32900	193	Arabidopsis thaliana	1:Experimental evidence at protein level	mitochondrion	1	0.999	23.8981	23.7301	17.8118	18.1446		24.8528	24.8623	24.1565	24.0443	4	3	0	0	3	2	0	0	4	3	0	0
+	1.1426	5.7335	CYTB5-E	sp|Q42342|CYB5E_ARATH	Q42342	Q42342	At5g53560	AT5G53560.1	cytochrome B5 isoform E;Encodes a cytochrome b5 isoform that can be reduced by AtCBR, a cytochrome b5 reductase.	CYB5E_ARATH	CYTB5-E	134	Arabidopsis thaliana	1:Experimental evidence at protein level	endoplasmic reticulum	1	0.999	23.7252	25.3328	17.38	20.2111		24.6811	24.4862	22.639	22.7623	3	4	0	0	3	4	0	0	3	4	0	0
+	1.15193	5.66677	At2g46550	tr|Q9ZPY4|Q9ZPY4_ARATH	Q9ZPY4	Q9ZPY4	At2g46550	AT2G46550.1	;	Q9ZPY4_ARATH	At2g46550	397	Arabidopsis thaliana	1:Experimental evidence at protein level	nucleus	1	0.999	24.2293	24.242	16.9792	20.1586		27.0813	26.9316	23.6971	23.1075	8	5	0	0	3	1	0	0	8	5	0	0
+	2.63806	5.62865	CML12	sp|P25071|CML12_ARATH	P25071	P25071	At2g41100	AT2G41100.1	Calcium-binding EF hand family protein;encodes a calmodulin-like protein, with six potential calcium binding domains. Calcium binding shown by Ca(2+)-specific shift in electrophoretic mobility. Expression induced by touch and darkness. Expression may also be developmentally controlled. Expression in growing regions of roots, vascular tissue, root/shoot junctions, trichomes, branch points of the s…	CML12_ARATH	CML12	324	Arabidopsis thaliana	1:Experimental evidence at protein level	vacuole	1	0.999	25.9154	25.9099	20.0136	20.5545		26.2077	26.2207	25.2021	24.8811	8	12	0	1	1	0	0	0	8	12	0	1
+	2.53157	5.5894	At5g08010	tr|Q9SD83|Q9SD83_ARATH	Q9SD83	Q9SD83	At5g08010	AT5G08010.1	;	Q9SD83_ARATH	At5g08010	566	Arabidopsis thaliana	1:Experimental evidence at protein level	nucleus	1	0.999	24.7469	24.1452	18.8985	18.8149		25.1449	25.2244	25.792	26.0105	8	4	0	0	8	4	0	0	8	4	0	0
+	1.21742	5.52069	YUP8H12.12	tr|Q8GXY6|Q8GXY6_ARATH	Q8GXY6	Q8GXY6	At1g05270	AT1G05270.1	TraB family protein;	Q8GXY6_ARATH	YUP8H12.12	371	Arabidopsis thaliana	1:Experimental evidence at protein level	mitochondrion	1	0.999	24.8346	24.9753	20.8073	17.9612		25.0854	25.1946	20.8294	NA	8	6	0	0	8	6	0	0	8	6	0	0
+	2.18226	5.49139	AT5G16040	tr|Q9LFS0|Q9LFS0_ARATH	Q9LFS0	Q9LFS0	At5g16040	AT5G16040.1	Regulator of chromosome condensation (RCC1) family protein;	Q9LFS0_ARATH	AT5G16040	396	Arabidopsis thaliana	1:Experimental evidence at protein level	cytosol	1	0.999	25.3476	25.2168	19.3482	20.2334		25.4769	25.3545	24.7745	25.0732	5	5	0	0	1	0	0	0	9	8	1	0
+	1.29819	5.4624	PCO3	sp|Q1G3U6|PCO3_ARATH	Q1G3U6	Q1G3U6	At1g18490	AT1G18490.1	Protein of unknown function (DUF1637);	PCO3_ARATH	PCO3	282	Arabidopsis thaliana	1:Experimental evidence at protein level	mitochondrion	1	0.999	24.0384	24.0341	19.8479	17.2998		24.7695	24.6649	23.3101	22.8527	1	4	0	0	1	4	0	0	1	4	0	0
+	2.40718	5.45839	ICS1	sp|Q9S7H8|ICS1_ARATH		Q9S7H8	At1g74710	AT1G74710.1	ADC synthase superfamily protein;Encodes a protein with isochorismate synthase activity. Mutants fail to accumulate salicylic acid. Its function may be redundant with that of ICS2 (AT1G18870).	ICS1_ARATH	ICS1	569	Arabidopsis thaliana	1:Experimental evidence at protein level	plastid	chloroplastic\""""	1	23.8746	24.0413	18.8319	18.1673		22.4377	22.6304	22.2488	22.2822	0	5	7	0	0	5	7	0	0	5	7	0
+	3.43896	5.3465	KDSB	sp|Q9C920|KDSB_ARATH	tr|A0A1P8AVI3|A0A1P8AVI3_ARATH	Q9C920	At1g53000	AT1G53000.1	Nucleotide-diphospho-sugar transferases superfamily protein;Encodes a putative CMP-KDO (3-deoxy-D-manno-octulosonate) synthetase.	KDSB_ARATH	KDSB	290	Arabidopsis thaliana	1:Experimental evidence at protein level	mitochondrion	mitochondrial\""""	1	28.1606	28.1593	22.9155	22.7114		19.8945	20.0005	NA	NA	14	19	20	4	0	0	0	0	14	19	20	4
+	1.21221	5.33319	PS1	sp|B7SY83|PS1_ARATH	tr|A0A1P8AP42|A0A1P8AP42_ARATH\""""	B7SY83	At1g34355	AT1G34355.1	forkhead-associated (FHA) domain-containing protein;Encodes PS1 (Parallel Spindle 1). Mutations in PS1 lead to diploid male spores, diploid pollen grains, and spontaneous triploid plants in the next generation. Female meiosis is not affected in the mutants.	PS1_ARATH	PS1	1477	Arabidopsis thaliana	2:Experimental evidence at transcript level	nucleus	1	0.999	24.7725	24.7032	18.0196	20.7897		24.1174	24.391	21.7695	19.5705	7	7	0	0	0	0	0	0	7	7	0	0
+	2.71923	5.32801	SMT3	sp|Q94JS4|SMT3B_ARATH	Q94JS4	Q94JS4	At1g76090	AT1G76090.1	sterol methyltransferase 3;Encodes S-adenosyl-methionine-sterol-C-methyltransferase, an enzyme in the sterol biosynthetic pathway.	SMT3B_ARATH	SMT3	359	Arabidopsis thaliana	2:Experimental evidence at transcript level	endoplasmic reticulum	1	0.999	23.9212	23.7826	18.7465	18.3013		24.1719	24.002	NA	18.3652	5	4	0	0	5	4	0	0	7	6	2	0
+	2.13191	5.31578	DELTA-OAT	sp|Q9FNK4|OAT_ARATH		Q9FNK4	At5g46180	AT5G46180.1	ornithine-delta-aminotransferase;Encodes an ornithine delta-aminotransferase that is transcriptionally up-regulated in young seedlings and in response to salt stress. It is unlikely to play a role in salt-stress-induced proline accumulation, however, it appears to participate in arginine and ornithine catabolism.	OAT_ARATH	DELTA-OAT	475	Arabidopsis thaliana	1:Experimental evidence at protein level	mitochondrion	mitochondrial\""""	1	23.6808	23.3676	18.6401	17.7767		28.7292	28.5898	29.5609	29.5718	0	5	2	0	0	5	2	0	0	5	2	0
+	3.41706	5.27556	PRXIIE	sp|Q949U7|PRX2E_ARATH		Q949U7	At3g52960	AT3G52960.1	Thioredoxin superfamily protein;	PRX2E_ARATH	PRXIIE	234	Arabidopsis thaliana	1:Experimental evidence at protein level	plastid	chloroplastic\""""	1	24.1138	23.9753	18.6924	18.8455		19.6529	19.7086	NA	NA	0	4	1	0	0	4	1	0	0	4	1	0
+	3.03592	5.22683	CID4	sp|Q94AM9|CID4_ARATH	tr|F4JEN1|F4JEN1_ARATH\""""	Q94AM9	At3g14010	AT3G14010.1	CTC-interacting domain 4;hydroxyproline-rich glycoprotein family protein, similar to Mrs16p (GI:2737884) (Saccharomyces cerevisiae);weak similarity to ataxin-2 related protein (GI:1679686) (Homo sapiens). Included in a family of CTC interacting domain proteins found to interact with PAB2.	CID4_ARATH	CID4	595	Arabidopsis thaliana	2:Experimental evidence at transcript level	nucleus	1	0.999	22.6743	22.5827	17.2497	17.5536		25.2891	25.2607	26.1253	22.262	3	4	0	0	0	0	0	0	3	4	0	0
+	3.60278	5.16533	At1g72165/T9N14_2	tr|Q8GWC7|Q8GWC7_ARATH		Q8GWC7	At1g72165			Q8GWC7_ARATH	At1g72165/T9N14_2	102	Arabidopsis thaliana	1:Experimental evidence at protein level		putative (DUF543)\""""	0.9998	23.8981	23.7566	18.7027	18.6213		22.641	22.3385	22.6044	22.5767	1	1	1	0	1	1	1	0	1	1	1	0
+	1.86346	5.10787	FAD6	sp|P46312|FAD6C_ARATH		P46312	At4g30950	AT4G30950.1	fatty acid desaturase 6;Chloroplastic enzyme responsible for the synthesis of 16:2 and 18:2 fatty acids from galactolipids, sulpholipids and phosphatidylglycerol. Uses ferredoxin as electron donor. Gene mutation resulted in reduced level of unsaturated fatty acids leading to susceptibility to photoinhibition.	FAD6C_ARATH	FAD6	448	Arabidopsis thaliana	1:Experimental evidence at protein level	plastid	chloroplastic\""""	0.9997	23.6988	23.5702	17.9261	19.1271		28.066	28.0401	28.8203	28.976	1	2	1	0	1	2	1	0	1	2	1	0
+	1.43496	5.08197	PPA2	sp|P21216|IPYR2_ARATH	P21216	P21216	At2g18230	AT2G18230.1	pyrophosphorylase 2;Encodes a protein that might have inorganic pyrophosphatase activity.	IPYR2_ARATH	PPA2	218	Arabidopsis thaliana	2:Experimental evidence at transcript level	cytosol	1	0.999	24.3247	24.2851	18.2213	20.2245		22.7605	23.1246	23.2053	23.1345	5	6	0	0	4	5	0	0	5	6	0	0
+	2.47702	5.06906	At2g44050	sp|O80575|RISB_ARATH	0	O80575	At2g44050	AT2G44050.1	6,7-dimethyl-8-ribityllumazine synthase / DMRL synthase / lumazine synthase / riboflavin synthase;6,7-dimethyl-8-ribityllumazine synthase / DMRL synthase / lumazine synthase / riboflavin synthase [Arabidopsis thaliana]. Acts in the jasmonic acid signaling pathway.	RISB_ARATH	At2g44050	227	Arabidopsis thaliana	1:Experimental evidence at protein level	plastid	7-dimethyl-8-ribityllumazine synthase	chloroplastic\""""	23.1533	22.9256	17.7	18.2408		21.5096	20.4885	NA	NA	5	1	2	2	0	1	2	2	0	1	2	2
+	2.42913	5.06031	XBAT35	sp|Q4FE47|XB35_ARATH	Q4FE47	Q4FE47	At3g23280	AT3G23280.1	XB3 ortholog 5 in Arabidopsis thaliana;	XB35_ARATH	XBAT35	462	Arabidopsis thaliana	2:Experimental evidence at transcript level	nucleus	1	0.999	26.0454	25.9544	21.2459	20.6334		26.2961	26.1738	21.268	20.6972	11	10	1	0	11	10	1	0	11	10	1	0
+	2.39245	5.03632	ACA11	sp|Q9M2L4|ACA11_ARATH	tr|A0A1I9LPN7|A0A1I9LPN7_ARATH	Q9M2L4	At3g57330	AT3G57330.1	autoinhibited Ca2+-ATPase 11;	ACA11_ARATH	ACA11	1025	Arabidopsis thaliana	1:Experimental evidence at protein level	vacuole	plasma membrane-type\""""	1	22.9804	23.0627	17.6664	18.3041		23.2312	23.2821	NA	NA	0	3	3	0	0	0	0	0	0	4	3	0
+	2.77883	5.01725	CSP2	sp|Q41188|CSP2_ARATH	Q41188	Q41188	At4g38680	AT4G38680.1	glycine rich protein 2;Encodes a glycine-rich protein that binds nucleic acids and promotes DNA melting. Its transcript and protein levels are up-regulated in response to cold treatment with protein levels peaking earlier in shoots (~10-14 days) than in roots (~21 days). It is normally expressed in meristematic regions and developing tissues where cell division occurs. RNAi and antisense lines wi…	CSP2_ARATH	CSP2	203	Arabidopsis thaliana	1:Experimental evidence at protein level	nucleus	0.9634	0.999	22.5671	22.6727	17.4047	17.8007		19.6162	20.0299	22.223	22.0974	1	1	1	0	1	1	1	0	1	1	1	0
+	1.94575	5.00915	MGD8.14	tr|Q93XW8|Q93XW8_ARATH	Q93XW8	Q93XW8	At3g17300	AT3G17300.1	;	Q93XW8_ARATH	MGD8.14	91	Arabidopsis thaliana	1:Experimental evidence at protein level	mitochondrion	1	0.999	25.0135	24.9525	19.437	20.5108		20.9037	21.0286	NA	NA	4	5	0	0	2	2	0	0	4	5	0	0
+	2.633	5.00891	At5g17760	sp|Q9FN75|AATPI_ARATH	Q9FN75	Q9FN75	At5g17760	AT5G17760.1	P-loop containing nucleoside triphosphate hydrolases superfamily protein;	AATPI_ARATH	At5g17760	505	Arabidopsis thaliana	3:Protein inferred from homology	plasma membrane	1	0.999	22.7243	22.9027	17.5795	18.0296		21.7227	22.0685	21.9383	22.5098	4	3	0	0	3	1	0	0	4	5	1	1
+	4.94188	4.98161	AR791	tr|Q9SAU9|Q9SAU9_ARATH	Q9SAU9	Q9SAU9	At1g52080	AT1G52080.1	actin binding protein family;unknown function	Q9SAU9_ARATH	AR791	573	Arabidopsis thaliana	1:Experimental evidence at protein level	mitochondrion	1	0.999	27.22	27.196	22.2146	22.2382		27.4707	27.4154	22.2366	22.3021	21	13	0	0	21	13	0	0	21	13	0	0
+	1.68764	4.95442	MVP7.3	tr|Q9FGG2|Q9FGG2_ARATH	Q9FGG2	Q9FGG2	At5g64710	AT5G64710.1	Putative endonuclease or glycosyl hydrolase;	Q9FGG2_ARATH	MVP7.3	841	Arabidopsis thaliana	1:Experimental evidence at protein level	mitochondrion	1	0.999	23.635	23.2358	19.1738	17.7882		24.976	24.918	24.141	23.8385	4	2	0	0	1	1	0	0	4	2	1	1
+	1.08105	4.93597	BGLU26	sp|O64883|BGL26_ARATH		O64883	At2g44490	AT2G44490.1	Glycosyl hydrolase superfamily protein;Encodes a glycosyl hydrolase that localizes to peroxisomes and acts as a component of an inducible preinvasion resistance mechanism. Required for mlo resistance.	BGL26_ARATH	BGLU26	560	Arabidopsis thaliana	1:Experimental evidence at protein level	peroxisome	peroxisomal\""""	1	23.1791	23.2972	16.7853	19.819		24.8528	23.7492	25.5522	25.6458	1	3	3	0	1	3	3	0	1	3	3	0
+	1.41403	4.92106	FLA8	sp|O22126|FLA8_ARATH	O22126	O22126	At2g45470	AT2G45470.1	FASCICLIN-like arabinogalactan protein 8;	FLA8_ARATH	FLA8	420	Arabidopsis thaliana	2:Experimental evidence at transcript level	extracellular,plasma membrane	1	0.999	24.6489	24.4883	18.6557	20.6395		22.0659	22.1478	NA	NA	1	1	1	2	1	1	1	2	5	4	4	5
+	4.08516	4.9133	LSF2	sp|Q9SRK5|LSF2_ARATH		Q9SRK5	At3g10940	AT3G10940.1	dual specificity protein phosphatase (DsPTP1) family protein;	LSF2_ARATH	LSF2	282	Arabidopsis thaliana	1:Experimental evidence at protein level	plastid	chloroplastic\""""	0.9991	22.2036	22.2459	17.3507	17.2723		NA	NA	NA	21.2957	0	1	1	0	0	1	1	0	0	1	1	0
+	2.95433	4.90421	PPT1.1	sp|Q93YP7|COQ2_ARATH	tr|F4JPA9|F4JPA9_ARATH	Q93YP7	At4g23660	AT4G23660.1	polyprenyltransferase 1;Encodes para-hydroxy benzoate polyprenyl diphosphate transferase. The enzyme was shown to be able to use a wide range of prenyl substrates : from GPP (C10) to decaprenyl diphosphate (C50).	COQ2_ARATH	PPT1	407	Arabidopsis thaliana	2:Experimental evidence at transcript level	mitochondrion	mitochondrial\""""	1	22.9829	23.2851	18.1671	18.2924		27.2714	27.2535	26.965	27.1015	0	2	2	0	0	0	0	0	0	2	2	0
+	2.49208	4.87303	At1g67690	sp|F4HTQ1|MPRO1_ARATH	F4HTQ1	F4HTQ1	At1g67690	AT1G67690.1	Zincin-like metalloproteases family protein;	MPRO1_ARATH	At1g67690	710	Arabidopsis thaliana	3:Protein inferred from homology	peroxisome	1	0.999	28.22	28.2358	23.632	23.0778		27.2077	27.0914	28.5898	28.3951	25	20	3	0	25	20	3	0	25	20	3	0
+	1.59851	4.82436	ENGASE2	sp|Q9SRL4|ENAS2_ARATH	tr|A0A1I9LSS8|A0A1I9LSS8_ARATH	Q9SRL4	At3g11040	AT3G11040.1	Glycosyl hydrolase family 85;	ENAS2_ARATH	ENGASE2	701	Arabidopsis thaliana	1:Experimental evidence at protein level	mitochondrion	1	0.9988	24.0242	23.9217	19.9277	18.3695		22.2324	21.6595	19.6934	22.5097	3	5	0	0	0	0	0	0	3	5	0	0
+	1.65365	4.7191	APX3	sp|Q42564|APX3_ARATH	Q42564	Q42564	At4g35000	AT4G35000.1	ascorbate peroxidase 3;Encodes a microsomal ascorbate peroxidase APX3. Ascorbate peroxidases are enzymes that scavenge hydrogen peroxide in plant cells. Eight types of APX have been described for Arabidopsis: three cytosolic (APX1, APX2, APX6), two chloroplastic types (stromal sAPX, thylakoid tAPX), and three microsomal (APX3, APX4, APX5) isoforms. The APX3 protein interacts with AKR2 (ankyrin-co…	APX3_ARATH	APX3	287	Arabidopsis thaliana	1:Experimental evidence at protein level	peroxisome	1	0.999	26.3813	26.3546	22.3638	20.9339		26.632	26.574	22.3859	20.9978	6	9	1	1	5	8	1	1	6	9	1	1
+	3.38148	4.67225	IDH6	sp|Q8LG77|IDH6_ARATH		Q8LG77	At3g09810	AT3G09810.1	isocitrate dehydrogenase VI;Encodes a catalytic subunit of the mitochondrially-localized NAD+- dependent isocitrate dehydrogenase	IDH6_ARATH	IDH6	374	Arabidopsis thaliana	1:Experimental evidence at protein level	mitochondrion	mitochondrial\""""	1	22.8326	23.0159	18.2261	18.2779		27.6798	27.509	28.2714	28.3066	1	3	2	0	1	3	2	0	1	7	7	3
+	1.44936	4.65612	ARD1	sp|O48707|MTND1_ARATH	tr|A0A1P8AZL9|A0A1P8AZL9_ARATH	O48707	At2g26400	AT2G26400.1	acireductone dioxygenase 3;Encodes a protein predicted to belong to the acireductone dioxygenase (ARD/ARD?)family.	MTND1_ARATH	ARD1	199	Arabidopsis thaliana	2:Experimental evidence at transcript level	nucleus	1	0.999	24.0171	23.9902	18.4457	20.2494		24.2679	24.2096	NA	20.3132	5	4	0	0	0	0	0	0	5	4	0	0
+	0.875172	4.63651	At1g15420	tr|A0A1P8ATC1|A0A1P8ATC1_ARATH	A0A1P8ATC1	A0A1P8ATC1	At1g15420	AT1G15420.1	;	A0A1P8ATC1_ARATH	At1g15420	222	Arabidopsis thaliana	1:Experimental evidence at protein level	nucleus	1	0.999	23.4882	23.5298	16.9857	20.7593		23.7389	23.7492	NA	20.8232	4	6	0	2	0	0	0	0	4	6	0	2
+	2.52713	4.5955	BPM4	sp|Q9SRV1|BPM4_ARATH	Q9SRV1	Q9SRV1	At3g03740	AT3G03740.1	BTB-POZ and MATH domain 4;	BPM4_ARATH	BPM4	465	Arabidopsis thaliana	1:Experimental evidence at protein level	nucleus	1	0.999	23.3476	23.7912	19.0915	18.8563		21.3338	21.3125	NA	21.2413	4	7	0	0	4	7	0	0	4	7	0	0
+	1.1523	4.58121	LUG	sp|Q9FUY2|LEUNG_ARATH	Q9FUY2	Q9FUY2	At4g32551	AT4G32551.1	LisH dimerisation motif;WD40/YVTN repeat-like-containing domain;LEUNIG regulates floral organ identity,gynoecium and ovule development. Negatively regulates AGAMOUS . Encodes a glutamine-rich protein with seven WD repeats similar to transcriptional corepressors.	LEUNG_ARATH	LUG	931	Arabidopsis thaliana	1:Experimental evidence at protein level	nucleus	0.9841	0.9932	22.8931	22.7664	19.5316	16.9655		28.632	28.6355	26.6181	26.8142	1	1	0	0	0	0	0	0	1	1	0	0
+	3.20425	4.57509	At2g02730/T20F6.13	tr|O64509|O64509_ARATH	O64509	O64509	At2g02730	AT2G02730.1	Protein of unknown function (DUF1664);	O64509_ARATH	At2g02730/T20F6.13	276	Arabidopsis thaliana	1:Experimental evidence at protein level	endoplasmic reticulum	1	0.999	28.9546	28.9119	24.2458	24.4706		28.0609	27.8081	28.8887	28.7771	18	13	1	3	18	13	1	3	18	13	1	3
+	2.97012	4.56973	OM64	sp|F4KCL7|OE64M_ARATH		F4KCL7	At5g09420	AT5G09420.1	translocon at the outer membrane of chloroplasts 64-V;	OE64M_ARATH	OM64	603	Arabidopsis thaliana	1:Experimental evidence at protein level	mitochondrion	mitochondrial\""""	1	29.355	29.3793	24.6483	24.9466		26.1927	25.7895	27.3494	26.5433	36	30	30	6	36	30	30	6	36	30	30	6
+	3.40347	4.52716	At1g24267	tr|Q8GYC5|Q8GYC5_ARATH	Q8GYC5	Q8GYC5	At1g24267	AT1G24267.1	Protein of unknown function (DUF1664);	Q8GYC5_ARATH	At1g24267	343	Arabidopsis thaliana	1:Experimental evidence at protein level	mitochondrion	1	0.999	28.0118	28.0698	23.5988	23.4284		28.2625	28.2891	23.6209	23.4923	17	17	2	2	2	2	1	1	17	17	2	2
+	1.95144	4.47783	4CLL9	sp|Q84P23|4CLL9_ARATH	Q84P23	Q84P23	At5g63380	AT5G63380.1	AMP-dependent synthetase and ligase family protein;Encodes a peroxisomal protein involved in the activation of fatty acids through esterification with CoA. At5g63380 preferentially activates fatty acids with increased chain length (C9:0 to C8:0) and thus shares characteristics with long-chain fatty acyl-CoA synthases. Also able to catalyze the conversion of OPDA to its CoA ester and is therefore …	4CLL9_ARATH	4CLL9	562	Arabidopsis thaliana	1:Experimental evidence at protein level	peroxisome	1	0.999	22.6894	22.8377	18.7575	17.814		22.9401	23.0571	NA	NA	5	4	0	0	5	4	0	0	5	4	0	0
+	1.91463	4.43423	RPS7B	sp|Q9M885|RS72_ARATH	Q9M885	Q9M885	At3g02560	AT3G02560.1	Ribosomal protein S7e family protein;	RS72_ARATH	RPS7B	191	Arabidopsis thaliana	2:Experimental evidence at transcript level	cytosol	1	0.999	23.1271	24.0123	18.9167	19.3543		23.3778	24.2317	NA	NA	3	3	0	0	3	3	0	0	4	5	2	1
+	1.81547	4.42418	At4g28070	tr|F4JKH5|F4JKH5_ARATH	F4JKH5	F4JKH5	At4g28070	AT4G28070.1	AFG1-like ATPase family protein;	F4JKH5_ARATH	At4g28070	464	Arabidopsis thaliana	1:Experimental evidence at protein level	mitochondrion	1	0.999	22.4024	22.5435	17.4998	18.5977		24.9716	24.8044	NA	NA	2	4	1	1	0	0	0	0	2	4	1	1
+	2.52368	4.38099	PIP5K2	sp|Q8L796|PI5K2_ARATH	Q8L796	Q8L796	At1g77740	AT1G77740.1	phosphatidylinositol-4-phosphate 5-kinase 2;Encodes PIP5K2, a phosphatidylinositol-4-phosphate 5-kinase (PtdIns(4)P 5-kinase 2;or PIP5K2).	PI5K2_ARATH	PIP5K2	754	Arabidopsis thaliana	1:Experimental evidence at protein level	plasma membrane	1	0.9989	22.4491	22.0816	17.7296	18.0392		25.6348	25.5812	22.3843	23.8858	4	0	0	0	4	0	0	0	10	5	2	1
+	2.69	4.38016	SDP6	sp|Q9SS48|SDP6_ARATH		Q9SS48	At3g10370	AT3G10370.1	FAD-dependent oxidoreductase family protein;mitochondrial FAD-dependent glycerol-3-phosphate dehydrogenase. possibly involved in storage lipid catabolism and glycerol assimilation, and in glycerol-3-phosphate shuttle which transports reducing power from cytosol to mitochondrion.	SDP6_ARATH	SDP6	629	Arabidopsis thaliana	1:Experimental evidence at protein level	mitochondrion	mitochondrial\""""	1	23.0171	23.3903	18.7566	18.8905		23.2679	23.6096	18.7787	NA	0	8	9	0	0	8	9	0	0	8	9	0
+	2.4609	4.37312	At1g49140	sp|Q9M9B4|NDBAA_ARATH	Q9M9B4	Q9M9B4	At1g49140	AT1G49140.1	Complex I subunit NDUFS6;	NDBAA_ARATH	At1g49140	107	Arabidopsis thaliana	1:Experimental evidence at protein level	mitochondrion	0.9997	0.999	22.5308	22.4606	18.3781	17.8671		22.7815	22.68	NA	NA	2	2	0	1	1	1	0	0	2	2	0	1
	0.440535	4.34176	At4g26130	tr|Q9SZI4|Q9SZI4_ARATH	Q9SZI4	Q9SZI4	At4g26130	AT4G26130.1	;	Q9SZI4_ARATH	At4g26130	286	Arabidopsis thaliana	1:Experimental evidence at protein level	extracellular	0.9999	0.9989	21.9723	29.3952	21.3786	21.3054		24.918	24.9088	23.4551	24.9628	1	2	0	0	1	2	0	0	1	2	0	0
+	3.15567	4.33641	At4g24330	tr|Q9STW1|Q9STW1_ARATH	Q9STW1	Q9STW1	At4g24330	AT4G24330.1	Protein of unknown function (DUF1682);	Q9STW1_ARATH	At4g24330	478	Arabidopsis thaliana	1:Experimental evidence at protein level	endoplasmic reticulum	1	0.999	31.2364	31.084	26.9095	26.7381		21.1879	21.257	NA	NA	11	11	8	6	11	11	8	6	11	11	8	6
+	1.04605	4.33564	U2AF65A	sp|O23212|U2A2A_ARATH	O23212	O23212	At4g36690	AT4G36690.1	U2 snRNP auxilliary factor, large subunit, splicing factor;	U2A2A_ARATH	U2AF65A	573	Arabidopsis thaliana	1:Experimental evidence at protein level	nucleus	1	0.999	22.874	23.3903	17.4243	20.1687		23.1247	23.6096	NA	20.2326	4	4	0	0	0	0	0	0	4	4	0	0
+	0.740221	4.30542	At1g17350	sp|Q9LQI7|CIA30_ARATH	Q9LQI7	Q9LQI7	At1g17350	AT1G17350.1	NADH:ubiquinone oxidoreductase intermediate-associated protein 30;	CIA30_ARATH	At1g17350	227	Arabidopsis thaliana	1:Experimental evidence at protein level	mitochondrion	1	0.999	24.5087	24.4936	22.3355	18.0559		24.7594	24.7129	22.3576	NA	4	3	0	0	0	0	0	0	4	3	0	0
+	2.01306	4.30341	MIK19.18	tr|A0A2H1ZE93|A0A2H1ZE93_ARATH	A0A2H1ZE93	A0A2H1ZE93	At5g56730	AT5G56730.1	Insulinase (Peptidase family M16) protein;	A0A2H1ZE93_ARATH	MIK19.18	1008	Arabidopsis thaliana	1:Experimental evidence at protein level	mitochondrion	1	0.999	26.0384	25.7324	21.1833	21.9806		25.2996	25.3943	24.5045	23.6096	19	15	1	0	1	0	0	0	19	15	1	0
+	1.8458	4.29221	EXL1	sp|Q9C6E4|EXOL1_ARATH	Q9C6E4	Q9C6E4	At1g35140	AT1G35140.1	Phosphate-responsive 1 family protein;At1g35140 (At1g35140/T32G9_32) mRNA, complete cds	EXOL1_ARATH	EXL1	309	Arabidopsis thaliana	2:Experimental evidence at transcript level	extracellular	1	0.999	23.3813	23.321	18.5417	19.5762		22.738	22.771	NA	21.702	5	1	2	1	5	1	2	1	5	1	2	1
+	2.84449	4.28501	At5g39410	sp|Q8LGI2|SCPDL_ARATH	Q8LGI2	Q8LGI2	At5g39410	AT5G39410.1	Saccharopine dehydrogenase;	SCPDL_ARATH	At5g39410	454	Arabidopsis thaliana	1:Experimental evidence at protein level	vacuole	1	0.999	23.9058	24.2168	19.8226	19.7301		22.6312	22.6361	23.9584	23.7389	6	8	0	0	6	8	0	0	6	8	0	0
+	1.20888	4.27227	HIR3	sp|Q9SRH6|HIR3_ARATH	Q9SRH6	Q9SRH6	At3g01290	AT3G01290.1	SPFH/Band 7/PHB domain-containing membrane-associated protein family;	HIR3_ARATH	HIR3	285	Arabidopsis thaliana	1:Experimental evidence at protein level	plasma membrane	1	0.999	22.3938	22.3822	17.0012	19.2303		20.1992	NA	NA	NA	2	2	0	0	2	2	0	0	4	4	2	2
+	4.82446	4.26923	CBSCBSPB3	sp|Q9LF97|Y3295_ARATH	Q9LF97	Q9LF97	At3g52950	AT3G52950.1	CBS / octicosapeptide/Phox/Bemp1 (PB1) domains-containing protein;	Y3295_ARATH	CBSCBSPB3	556	Arabidopsis thaliana	1:Experimental evidence at protein level	mitochondrion	1	0.999	32.9829	32.9985	28.736	28.7069		23.6096	24.0854	NA	20.7734	60	61	18	19	50	53	15	16	60	61	18	19
+	2.25135	4.22468	MXI22.6	tr|Q9FK37|Q9FK37_ARATH	Q9FK37	Q9FK37	At5g50350	AT5G50350.1	;	Q9FK37_ARATH	MXI22.6	584	Arabidopsis thaliana	1:Experimental evidence at protein level	plastid	1	0.999	28.0732	28.0476	23.5183	24.1531		21.8564	21.5987	NA	NA	22	17	1	2	22	17	1	2	22	17	1	2
+	2.00335	4.22143	HSFB2B	sp|Q9T0D3|HFB2B_ARATH	Q9T0D3	Q9T0D3	At4g11660	AT4G11660.1	winged-helix DNA-binding transcription factor family protein;member of Heat Stress Transcription Factor (Hsf) family	HFB2B_ARATH	HSFB2B	377	Arabidopsis thaliana	2:Experimental evidence at transcript level	nucleus	1	0.9964	22.4762	23.1045	18.8532	18.2847		26.0401	26.1194	25.3811	25.3712	2	3	0	0	0	0	0	0	2	3	0	0
+	3.83902	4.2201	rsgA	sp|Q4V399|RSGA1_ARATH	tr|A0A1P8AUP9|A0A1P8AUP9_ARATH	Q4V399	At1g67440	AT1G67440.1	Minichromosome maintenance (MCM2/3/5) family protein;	RSGA1_ARATH	rsgA	433	Arabidopsis thaliana	2:Experimental evidence at transcript level	mitochondrion	mitochondrial\""""	1	26.1484	26.1402	21.9748	21.8736		26.3992	26.3595	21.9969	21.9374	3	13	10	1	0	0	0	0	3	13	10	1
+	2.01501	4.19746	NTR2	sp|Q39242|TRXB2_ARATH	Q39242	Q39242	At2g17420	AT2G17420.1	NADPH-dependent thioredoxin reductase A;NADPH-dependent thioredoxin reductase, major cytosolic isoform	TRXB2_ARATH	NTR2	383	Arabidopsis thaliana	2:Experimental evidence at transcript level	peroxisome	1	0.999	23.5388	22.9573	19.3475	18.7537		20.7375	20.9245	NA	NA	4	5	0	0	1	1	0	0	4	5	0	0
+	2.06681	4.1457	FTSH1	sp|Q39102|FTSH1_ARATH	sp|Q9FH02|FTSH5_ARATH	Q39102	At1g50250	AT1G50250.1	FTSH protease 1;encodes an FTSH protease that is localized to the chloroplast. Involved in the D1 repair cycle of Photosystem II. FtsH1 and FtsH5 are interchangeable in thylakoid membranes.	FTSH1_ARATH	FTSH1	716	Arabidopsis thaliana	1:Experimental evidence at protein level	plastid	chloroplastic\""""	1	23.5188	23.3676	19.6764	18.9186		19.184	19.9959	21.3231	21.5464	0	4	5	0	0	0	0	0	0	4	5	0
+	1.30303	4.11015	At4g38040	tr|C0Z2E1|C0Z2E1_ARATH	C0Z2E1	C0Z2E1	At4g38040	AT4G38040.1	Exostosin family protein;	C0Z2E1_ARATH	At4g38040	407	Arabidopsis thaliana	1:Experimental evidence at protein level	golgi	1	0.999	25.9864	26.0032	20.9318	22.8375		26.1984	26.2481	25.7312	25.452	10	10	0	0	0	0	0	0	10	10	0	0
+	0.744741	4.09868	RNL	sp|Q0WL81|RNL_ARATH	Q0WL81	Q0WL81	At1g07910	AT1G07910.1	RNAligase;Encodes a tRNA ligase that resembles the yeast Trl1 RNA ligase in structure and function but very different in sequence. Like Trl1, AtRNL consists of two domains ? an N-terminal ligase component and a C-terminal 5'-kinase/2',3'-cyclic phosphodiesterase (CPD) component? that can function in tRNA splicing in vivo when expressed as separate polypeptides. Requires a 2'-PO4 end for tRNA spli…	RNL_ARATH	RNL	1104	Arabidopsis thaliana	1:Experimental evidence at protein level	mitochondrion	1	0.9971	25.2867	21.2739	18.9235	19.4397		20.7505	21.1418	NA	NA	5	2	0	0	0	0	0	0	5	2	0	0
+	1.11335	4.07854	CB5-A	sp|Q9FDW8|CYB5A_ARATH	Q9FDW8	Q9FDW8	At1g26340	AT1G26340.1	cytochrome B5 isoform A;encodes a member of the cytochromes b5 family of proteins that localizes to the outer envelope of the chloroplast. The C-terminal portion of the protein appears to be capable of inserting into a plant microsomal membrane in vitro.	CYB5A_ARATH	CB5-A	135	Arabidopsis thaliana	1:Experimental evidence at protein level	plastid	1	0.999	23.3589	23.866	18.3584	20.7095		22.4036	22.1824	21.7528	21.691	2	2	0	0	2	2	0	0	2	2	0	0
+	1.68159	4.07607	MAF19.5	tr|Q9FNR0|Q9FNR0_ARATH	Q9FNR0	Q9FNR0	At5g61040	AT5G61040.1	;	Q9FNR0_ARATH	MAF19.5	590	Arabidopsis thaliana	1:Experimental evidence at protein level	plastid	1	0.999	26.0028	25.9827	22.5141	21.3193		23.0598	22.6711	21.8202	22.3104	12	10	1	1	12	10	1	1	12	10	1	1
+	2.09945	4.07292	PHT1-3	sp|O48639|PHT13_ARATH	sp|Q8VYM2|PHT11_ARATH	O48639	At5g43360	AT5G43360.1	phosphate transporter 1;3;Encodes Pht1;3, a member of the Pht1 family of phosphate transporters which include: Pht1;1/At5g43350, Pht1;2/At5g43370, Pht1;3/At5g43360, Pht1;4/At2g38940, Pht1;5/At2g32830, Pht1;6/At5g43340, Pht1;7/At3g54700, Pht1;8/At1g20860, Pht1;9/At1g76430 (Plant Journal 2002, 31:341).	PHT13_ARATH	PHT1-3	521	Arabidopsis thaliana	2:Experimental evidence at transcript level	plasma membrane	0.8182	0.9942	22.695	22.8203	19.0447	18.3247		22.0145	21.7619	NA	20.5484	0	1	0	0	0	0	0	0	0	1	0	0
+	2.22456	4.07221	WIP3	sp|Q94AV5|WIP3_ARATH	Q94AV5	Q94AV5	At3g13360	AT3G13360.1	WPP domain interacting protein 3;	WIP3_ARATH	WIP3	459	Arabidopsis thaliana	1:Experimental evidence at protein level	nucleus	1	0.9989	23.2044	23.4127	19.5345	18.9381		23.4551	23.632	NA	NA	4	4	0	0	0	0	0	0	4	4	0	0
	0.544598	4.06319	At1g65150	tr|Q9S9J5|Q9S9J5_ARATH	Q9S9J5	Q9S9J5	At1g65150	AT1G65150.1	TRAF-like family protein;	Q9S9J5_ARATH	At1g65150	296	Arabidopsis thaliana	1:Experimental evidence at protein level	plastid	1	0.999	23.3923	23.9976	16.8359	22.4277		27.1604	27.1984	24.6375	24.8044	4	5	2	0	4	5	2	0	4	5	2	0
+	1.1364	4.06085	DUF7	sp|Q8H0V4|DUF7_ARATH	Q8H0V4	Q8H0V4	At3g62300	AT3G62300.1	DOMAIN OF UNKNOWN FUNCTION 724 7;Member of the plant-specific DUF724 protein family. Arabidopsis has 10 DUF724 proteins. Loss of function mutant has a WT phenotype	DUF7_ARATH	DUF7	722	Arabidopsis thaliana	1:Experimental evidence at protein level	nucleus	1	0.999	23.1403	22.4492	17.6243	19.8436		22.1589	21.5417	22.9628	22.7198	6	3	1	0	0	0	0	0	6	3	1	0
+	1.08572	4.05148	HSR4	sp|Q8VZG2|HSR4_ARATH	Q8VZG2	Q8VZG2	At3g50930	AT3G50930.1	cytochrome BC1 synthesis;	HSR4_ARATH	HSR4	576	Arabidopsis thaliana	2:Experimental evidence at transcript level	mitochondrion	1	0.999	23.9363	23.7826	18.572	21.044		27.5536	27.7708	27.5315	27.5969	4	5	0	2	4	5	0	2	4	7	1	3
+	1.98662	4.04161	At4g35785	tr|F4JNT9|F4JNT9_ARATH	tr|F4JNU2|F4JNU2_ARATH	F4JNT9	At4g35785	AT4G35785.1	RNA-binding (RRM/RBD/RNP motifs) family protein;	F4JNT9_ARATH	At4g35785	187	Arabidopsis thaliana	1:Experimental evidence at protein level	nucleus	1	0.999	22.525	22.4302	18.025	18.8469		23.7286	23.5285	22.8991	22.9832	2	2	0	0	0	0	0	0	2	2	0	0
+	2.71312	4.03173	LECRKS4	sp|Q9M2S4|LRKS4_ARATH	Q9M2S4	Q9M2S4	At3g55550	AT3G55550.1	Concanavalin A-like lectin protein kinase family protein;	LRKS4_ARATH	LECRKS4	684	Arabidopsis thaliana	2:Experimental evidence at transcript level	plasma membrane	1	0.9989	22.5681	22.6861	18.4278	18.7629		23.9043	23.7389	24.6264	24.7846	4	3	0	0	4	3	0	0	4	3	0	0
+	2.63758	3.98634	At1g27000	tr|Q9C5M5|Q9C5M5_ARATH	Q9C5M5	Q9C5M5	At1g27000	AT1G27000.1	Protein of unknown function (DUF1664);	Q9C5M5_ARATH	At1g27000	304	Arabidopsis thaliana	1:Experimental evidence at protein level	mitochondrion	1	0.999	26.9846	27.1216	23.2458	22.8878		27.2353	27.341	23.2679	22.9516	13	13	1	1	13	13	1	1	13	13	1	1
+	0.785262	3.98525	AHL27	sp|Q9S7C9|AHL27_ARATH	Q9S7C9	Q9S7C9	At1g20900	AT1G20900.1	Predicted AT-hook DNA-binding family protein;Encodes an AT hook domain containing protein that acts redundantly with SOB3 to modulate hypocotyl growth inhibition in response to light.	AHL27_ARATH	AHL27	311	Arabidopsis thaliana	1:Experimental evidence at protein level	nucleus	1	0.999	24.8468	25.0087	22.7901	19.0949		25.0975	25.228	22.8121	NA	3	4	1	2	3	4	1	2	3	4	1	2
+	2.19479	3.98061	AT1G56660	tr|Q9FXB5|Q9FXB5_ARATH	Q9FXB5	Q9FXB5	At1g56660	AT1G56660.1	;	Q9FXB5_ARATH	AT1G56660	522	Arabidopsis thaliana	1:Experimental evidence at protein level	nucleus	1	0.9989	24.8101	24.6941	21.0858	20.4572		23.7389	23.8576	23.1816	23.2079	5	4	0	1	5	4	0	1	5	4	0	1
+	2.38288	3.97823	At1g74010	tr|Q9C9C2|Q9C9C2_ARATH	Q9C9C2	Q9C9C2	At1g74010	AT1G74010.1	Calcium-dependent phosphotriesterase superfamily protein;	Q9C9C2_ARATH	At1g74010	325	Arabidopsis thaliana	1:Experimental evidence at protein level	extracellular	0.9999	0.999	21.8094	21.9705	18.1556	17.6679		24.3239	24.3844	23.7594	23.7995	2	1	0	0	1	0	0	0	2	1	0	0
+	2.49374	3.97808	MNF13.5	tr|Q8VYI8|Q8VYI8_ARATH	Q8VYI8	Q8VYI8	At5g40510	AT5G40510.1	Sucrase/ferredoxin-like family protein;	Q8VYI8_ARATH	MNF13.5	333	Arabidopsis thaliana	1:Experimental evidence at protein level	cytosol	1	0.999	25.8805	25.6167	21.9539	21.5872		25.6096	25.3307	25.5463	25.6403	11	9	0	0	1	2	0	0	11	9	0	0
+	2.11082	3.95028	At5g54860	sp|Q8RWQ5|FBT4_ARATH	Q8RWQ5	Q8RWQ5	At5g54860	AT5G54860.1	Major facilitator superfamily protein;	FBT4_ARATH	At5g54860	491	Arabidopsis thaliana	2:Experimental evidence at transcript level	endoplasmic reticulum	0.997	0.9987	21.971	22.3195	17.8917	18.4982		23.8288	23.8385	24.0359	23.867	2	0	0	0	2	0	0	0	2	0	0	0
+	1.74477	3.93028	OVA3	sp|Q9FEA2|SYEM_ARATH		Q9FEA2	At5g64050	AT5G64050.1	glutamate tRNA synthetase;Glutamate-tRNA ligase. Targeted to mitochondria and chloroplast. Its inactivation causes developmental arrest of chloroplasts and mitochondria in Nicotiana benthamiana.	SYEM_ARATH	OVA3	570	Arabidopsis thaliana	1:Experimental evidence at protein level	plastid,mitochondrion	chloroplastic/mitochondrial\""""	1	22.183	23.0181	19.004	18.3366		23.9316	24.1946	23.2961	23.6757	1	3	3	0	1	3	3	0	1	3	3	0
+	1.81887	3.91733	At1g76280	sp|Q9SGQ6|PP126_ARATH	tr|A0A1P8AVF2|A0A1P8AVF2_ARATH	Q9SGQ6	At1g76280	AT1G76280.1	Tetratricopeptide repeat (TPR)-like superfamily protein;	PP126_ARATH	At1g76280	773	Arabidopsis thaliana	2:Experimental evidence at transcript level	mitochondrion	1	0.9989	21.2351	21.2644	17.8204	16.8445		24.6096	24.6153	25.0772	24.9316	2	2	0	0	0	0	0	0	2	2	0	0
+	2.25021	3.88377	At5g25490/T14C9_30	tr|Q8GWD1|Q8GWD1_ARATH	Q8GWD1	Q8GWD1	At5g25490	AT5G25490.1	Ran BP2/NZF zinc finger-like superfamily protein;	Q8GWD1_ARATH	At5g25490/T14C9_30	170	Arabidopsis thaliana	1:Experimental evidence at protein level	nucleus	1	0.9979	22.1739	22.5114	18.6977	18.2201		23.2191	23.7594	NA	21.0651	3	3	0	0	3	3	0	0	3	3	0	0
+	1.2475	3.8765	HCF136	sp|O82660|P2SAF_ARATH	tr|A0A1P8BG37|A0A1P8BG37_ARATH	O82660	At5g23120	AT5G23120.1	photosystem II stability/assembly factor, chloroplast (HCF136);encodes a stability and/or assembly factor of photosystem II	P2SAF_ARATH	HCF136	403	Arabidopsis thaliana	1:Experimental evidence at protein level	plastid	chloroplastic\""""	1	22.4461	22.5023	19.5606	17.6349		19.9822	19.7394	NA	21.0275	0	3	3	0	0	0	0	0	0	3	3	0
+	1.60118	3.85678	AOC3	sp|Q9LS01|AOC3_ARATH		Q9LS01	At3g25780	AT3G25780.1	allene oxide cyclase 3;Encodes allene oxide cyclase, one of the enzymes involved in jasmonic acid biosynthesis. One of four genes in Arabidopsis that encode this enzyme. mRNA expression is upregulated in senescing leaves. Note: Nomenclature for Arabidopsis allene oxide cyclase 3 (AOC3, AT3G25780) gene is based on Stenzel et al. 2003 Plant Molecular Biology 51:895-911. AOC3 (AT3G25780) is also ref…	AOC3_ARATH	AOC3	258	Arabidopsis thaliana	2:Experimental evidence at transcript level	plastid	chloroplastic\""""	1	23.1004	23.2729	18.7137	19.946		23.3511	23.4923	NA	NA	0	3	2	0	0	3	2	0	0	3	2	0
+	1.88293	3.81599	AT5G13070	tr|Q9FYA3|Q9FYA3_ARATH	Q9FYA3	Q9FYA3	At5g13070	AT5G13070.1	MSF1-like family protein;	Q9FYA3_ARATH	AT5G13070	183	Arabidopsis thaliana	1:Experimental evidence at protein level	mitochondrion	0.9997	0.999	21.7558	22.4611	18.0276	18.5573		22.447	21.7156	22.975	20.9886	2	3	0	0	2	3	0	0	2	3	0	0
+	1.89907	3.80273	SC35	sp|Q9FMG4|SC35_ARATH	Q9FMG4	Q9FMG4	At5g64200	AT5G64200.1	ortholog of human splicing factor SC35;encodes an SC35-like splicing factor of 35 kD localized to the nuclear specks.	SC35_ARATH	SC35	303	Arabidopsis thaliana	1:Experimental evidence at protein level	nucleus	0.9998	0.999	22.9207	22.9863	19.5808	18.7208		23.1715	23.2056	NA	NA	2	2	0	0	2	2	0	0	2	2	0	0
+	2.8851	3.80195	RABA5D	sp|Q9SIP0|RAA5D_ARATH	Q9SIP0	Q9SIP0	At2g31680	AT2G31680.1	RAB GTPase homolog A5D;	RAA5D_ARATH	RABA5D	219	Arabidopsis thaliana	1:Experimental evidence at protein level	cytosol	0.9956	0.9939	23.4033	23.2483	19.6372	19.4104		23.6865	24.1719	22.3471	22.5619	1	1	0	0	1	1	0	0	6	6	3	0
+	1.17063	3.80155	SUVH1	sp|Q9FF80|SUVH1_ARATH		Q9FF80	At5g04940	AT5G04940.1	SU(VAR)3-9 homolog 1;Encodes a SU(VAR)3-9 homolog, a SET domain protein. Known SET domain proteins are involved in epigenetic control of gene expression and act as histone methyltransferases. There are 10 SUVH genes in Arabidopsis and members of this subfamily of the SET proteins have an additional conserved SRA domain.	SUVH1_ARATH	SUVH1	670	Arabidopsis thaliana	2:Experimental evidence at transcript level	nucleus	H3 lysine-9 specific SUVH1\""""	0.9995	22.2847	21.0914	17.0332	18.7398		22.5354	21.3107	NA	NA	0	1	1	0	0	1	1	0	0	1	1	0
+	1.55267	3.77256	emb2738	tr|B5X565|B5X565_ARATH	B5X565	B5X565	At3g12080	AT3G12080.1	GTP-binding family protein;	B5X565_ARATH	emb2738	663	Arabidopsis thaliana	1:Experimental evidence at protein level	plastid	1	0.9988	23.7935	23.5502	20.5327	19.2659		22.1536	22.0592	21.1179	21.5295	5	5	1	0	1	1	0	0	5	5	1	0
+	3.44132	3.76556	AT4G26620	tr|Q8LFZ9|Q8LFZ9_ARATH	Q8LFZ9	Q8LFZ9	At4g26620	AT4G26620.1	Sucrase/ferredoxin-like family protein;	Q8LFZ9_ARATH	AT4G26620	443	Arabidopsis thaliana	1:Experimental evidence at protein level	nucleus	1	0.999	30.014	29.953	26.2828	26.1531		22.223	29.6146	21.4007	21.3692	27	27	9	7	25	22	8	6	28	28	10	8
+	1.88193	3.76107	ADT4	sp|O22241|AROD4_ARATH		O22241	At3g44720	AT3G44720.1	arogenate dehydratase 4;Encodes a plastid-localized arogenate dehydratase involved in phenylalanine biosynthesis. Not less than six genes encoding ADT were identi&#64257;ed in the Arabidopsis genome: ADT1 [At1g11790];ADT2 [At3g07630];ADT3 [At2g27820];ADT4 [At3g44720];ADT5 [At5g22630];and ADT6 [At1g08250].	AROD4_ARATH	ADT4	424	Arabidopsis thaliana	1:Experimental evidence at protein level	plastid	chloroplastic\""""	1	22.5047	23.0768	18.7017	19.3576		22.7554	23.2961	NA	NA	0	4	3	1	0	2	2	0	0	4	3	1
+	1.41731	3.71408	AT1G33230	tr|Q93ZW4|Q93ZW4_ARATH	Q93ZW4	Q93ZW4	At1g33230	AT1G33230.1	TMPIT-like protein;	Q93ZW4_ARATH	AT1G33230	347	Arabidopsis thaliana	1:Experimental evidence at protein level	plasma membrane	1	0.9989	21.9481	21.7482	18.8755	17.3927		22.1988	21.9676	NA	NA	3	3	0	0	2	2	0	0	3	3	0	0
+	0.889481	3.70972	PCMP-E21	sp|Q3ECB8|PP128_ARATH		Q3ECB8	At1g77170	AT1G77170.1	Tetratricopeptide repeat (TPR)-like superfamily protein;	PP128_ARATH	PCMP-E21	467	Arabidopsis thaliana	2:Experimental evidence at transcript level	mitochondrion	mitochondrial\""""	1	23.0454	23.2232	20.9013	17.9478		24.4234	24.0275	24.7492	24.7745	0	6	3	1	0	5	3	1	0	6	3	1
+	0.894228	3.68418	At5g24340	tr|A0A1P8BGD5|A0A1P8BGD5_ARATH	A0A1P8BGD5	A0A1P8BGD5	At5g24340	AT5G24340.1	3'-5' exonuclease domain-containing protein;	A0A1P8BGD5_ARATH	At5g24340	516	Arabidopsis thaliana	1:Experimental evidence at protein level	nucleus	1	0.9989	22.9684	23.54	18.1388	21.0012		25.5551	25.4953	24.391	24.4362	4	6	0	0	0	0	0	0	4	6	0	0
+	1.36031	3.68111	PAS1	sp|Q7DMA9|PAS1_ARATH	Q7DMA9	Q7DMA9	At3g54010	AT3G54010.1	FKBP-type peptidyl-prolyl cis-trans isomerase family protein;Immunophilin-like protein similar to the p59 FK506-binding protein (FKBP52). Shows rotamase activity and contains an FKBP-like domain and three tetratricopeptide repeat units. Members of this class of mutation show ectopic cell proliferation in cotyledons. Gene may be alternatively spliced.	PAS1_ARATH	PAS1	635	Arabidopsis thaliana	1:Experimental evidence at protein level	cytosol	1	0.999	21.8387	21.8867	18.9763	17.3869		18.9461	19.2447	NA	NA	2	2	0	0	2	2	0	0	2	2	0	0
+	3.09989	3.64645	NADKC	sp|Q0WUY1|NADKC_ARATH	Q0WUY1	Q0WUY1	At1g04280	AT1G04280.1	P-loop containing nucleoside triphosphate hydrolases superfamily protein;	NADKC_ARATH	NADKC	534	Arabidopsis thaliana	1:Experimental evidence at protein level	mitochondrion	1	0.999	31.717	31.6635	28.1431	27.9445		22.9057	22.8855	23.1257	22.7433	47	43	16	12	42	40	14	11	47	43	16	12
+	1.256	3.64539	At1g12200	sp|Q9FWW9|GSXL2_ARATH	Q9FWW9	Q9FWW9	At1g12200	AT1G12200.1	Flavin-binding monooxygenase family protein;	GSXL2_ARATH	At1g12200	465	Arabidopsis thaliana	2:Experimental evidence at transcript level	plasma membrane	1	0.999	25.8607	25.8186	21.2983	23.0903		26.1115	26.038	21.3204	23.1542	9	10	0	0	1	2	0	0	9	10	0	0
+	1.69004	3.64182	At1g03370	sp|Q9ZVT9|C2GR1_ARATH	Q9ZVT9	Q9ZVT9	At1g03370	AT1G03370.1	C2 calcium/lipid-binding and GRAM domain containing protein;	C2GR1_ARATH	At1g03370	1020	Arabidopsis thaliana	2:Experimental evidence at transcript level	plasma membrane	1	0.9989	22.1403	22.1835	17.9921	19.0482		22.3911	22.4029	NA	NA	1	2	0	0	1	1	0	0	1	2	0	0
+	1.98738	3.60703	At5g14050	sp|Q9FMU5|UTP18_ARATH	Q9FMU5	Q9FMU5	At5g14050	AT5G14050.1	Transducin/WD40 repeat-like superfamily protein;	UTP18_ARATH	At5g14050	546	Arabidopsis thaliana	1:Experimental evidence at protein level	nucleus	1	0.9989	23.1271	23.8081	20.0023	19.7189		22.0066	22.6804	NA	NA	4	6	0	0	4	6	0	0	4	6	0	0
+	1.35914	3.59896	AT1G50060	tr|Q9LPM7|Q9LPM7_ARATH	0	Q9LPM7	At1g50060	AT1G50060.1	CAP (Cysteine-rich secretory proteins, Antigen 5, and Pathogenesis-related 1 protein) superfamily protein;	Q9LPM7_ARATH	AT1G50060	161	Arabidopsis thaliana	1:Experimental evidence at protein level	extracellular	Antigen 5	and Pathogenesis-related 1 protein) superfamily protein\""""	21.3708	21.5654	17.0968	18.6415		21.6215	21.7848	NA	NA	2	0	1	1	0	0	1	1	0	0	1	1
+	1.9691	3.59702	LPCAT1	sp|F4IDU4|MBOA1_ARATH	F4IDU4	F4IDU4	At1g12640	AT1G12640.1	MBOAT (membrane bound O-acyl transferase) family protein;	MBOA1_ARATH	LPCAT1	462	Arabidopsis thaliana	1:Experimental evidence at protein level	endoplasmic reticulum	0.9998	0.9984	20.6631	21.2016	17.0732	17.5974		25.6703	25.6622	26.0772	26.038	1	2	0	0	0	0	0	0	1	2	0	0
+	0.756928	3.59281	LCB1	sp|Q94IB8|LCB1_ARATH	Q94IB8	Q94IB8	At4g36480	AT4G36480.1	long-chain base1;Encodes the LCB1 subunit of serine palmitoyltransferase. Together with the LCB2 subunit, forms a functional serine palmitoyltransferase complex, which catalyzes the first reaction of sphingolipid biosynthesis. Knockout of LCB1 was embryo lethal. Partial suppression of LCB1 expression led to smaller plants due to reduced cell expansion.	LCB1_ARATH	LCB1	482	Arabidopsis thaliana	1:Experimental evidence at protein level	endoplasmic reticulum	1	0.998	23.7426	23.9449	21.9884	18.5135		25.2607	25.2317	25.3975	25.9111	6	4	1	0	2	1	0	0	6	4	1	0
	0.395853	3.59105	SDH4	sp|Q941A0|SDH4_ARATH		Q941A0	At2g46505	AT2G46505.1	succinate dehydrogenase subunit 4;Encodes succinate dehydrogenase ,a component of mitochondrial respiratory complex II. Nuclear encoded gene which is imported into the mitochondrion.	SDH4_ARATH	SDH4	151	Arabidopsis thaliana	1:Experimental evidence at protein level	mitochondrion	mitochondrial\""""	1	25.7915	25.6239	25.5183	18.715		26.0422	25.8433	25.5404	NA	1	2	3	1	1	2	3	1	1	2	3	1
+	2.95793	3.58694	T22K7_60	tr|Q9M287|Q9M287_ARATH	Q9M287	Q9M287	At3g44380	AT3G44380.1	Late embryogenesis abundant (LEA) hydroxyproline-rich glycoprotein family;	Q9M287_ARATH	T22K7_60	186	Arabidopsis thaliana	1:Experimental evidence at protein level	plastid	1	0.999	30.3951	30.2915	26.8637	26.6491		30.6458	30.5109	26.8858	26.7129	15	12	4	5	15	12	4	5	15	12	4	5
	0.54971	3.58631	BON2	sp|Q5S1W2|BON2_ARATH	Q5S1W2	Q5S1W2	At5g07300	AT5G07300.1	Calcium-dependent phospholipid-binding Copine family protein;Encodes a copine-like protein, which is a member of a newly identified class of calcium-dependent, phospholipid binding proteins that are present in a wide range of organisms.	BON2_ARATH	BON2	586	Arabidopsis thaliana	1:Experimental evidence at protein level	plasma membrane	1	0.9978	23.5087	23.4456	22.3491	17.4325		21.7033	21.4695	23.0423	23.0493	5	3	1	0	3	2	0	0	5	3	1	0
+	0.976681	3.58078	HCC2	sp|Q8LAL0|SCO12_ARATH		Q8LAL0	At4g39740	AT4G39740.1	Thioredoxin superfamily protein;	SCO12_ARATH	HCC2	276	Arabidopsis thaliana	2:Experimental evidence at transcript level	mitochondrion	mitochondrial\""""	1	22.5269	24.6803	19.3576	20.688		24.9672	24.867	23.7492	23.0688	0	4	6	1	0	4	6	1	0	4	6	1
+	4.139	3.57226	OEP64	sp|Q9LVH5|OE64C_ARATH		Q9LVH5	At3g17970	AT3G17970.1	translocon at the outer membrane of chloroplasts 64-III;Integral chloroplast outer membrane protein.	OE64C_ARATH	OEP64	589	Arabidopsis thaliana	1:Experimental evidence at protein level	plastid	chloroplastic\""""	1	30.1926	30.224	26.6099	26.6621		28.4938	28.604	28.9923	29.2847	31	38	36	10	4	4	4	2	31	38	36	10
+	2.61301	3.56917	CML14	sp|Q8VZ50|CML14_ARATH	Q8VZ50	Q8VZ50	At1g62820	AT1G62820.1	Calcium-binding EF-hand family protein;	CML14_ARATH	CML14	148	Arabidopsis thaliana	2:Experimental evidence at transcript level	cytosol	0.9897	0.9983	21.9722	22.2569	18.6498	18.4409		22.3748	22.6446	21.4957	21.5551	1	1	0	0	1	1	0	0	1	2	0	0
	0.499626	3.56883	TIM50	sp|Q8VYE2|TIM50_ARATH	Q8VYE2	Q8VYE2	At1g55900	AT1G55900.1	Haloacid dehalogenase-like hydrolase (HAD) superfamily protein;component of a translocase in the mitochondrial inner membrane	TIM50_ARATH	TIM50	376	Arabidopsis thaliana	1:Experimental evidence at protein level	mitochondrion	1	0.9989	30.2882	24.9217	24.288	23.7842		30.5389	25.141	24.3101	23.848	7	5	2	5	0	0	0	0	7	5	2	5
+	1.60973	3.5642	AT3G04950	tr|Q681W7|Q681W7_ARATH	Q681W7	Q681W7	At3g04950	AT3G04950.1	;	Q681W7_ARATH	AT3G04950	231	Arabidopsis thaliana	1:Experimental evidence at protein level	mitochondrion	1	0.999	21.7701	20.6323	17.6195	17.6546		NA	20.8264	20.8872	20.5944	1	1	0	0	1	1	0	0	1	1	0	0
+	0.635302	3.5596	CRK2	sp|Q9CAL3|CRK2_ARATH	Q9CAL3	Q9CAL3	At1g70520	AT1G70520.1	cysteine-rich RLK (RECEPTOR-like protein kinase) 2;Encodes a cysteine-rich receptor-like protein kinase.	CRK2_ARATH	CRK2	649	Arabidopsis thaliana	1:Experimental evidence at protein level	plasma membrane	1	0.999	23.7852	23.7122	18.0932	22.285		21.758	21.7752	22.1559	21.9568	2	5	0	0	2	4	0	0	3	7	0	0
+	2.83222	3.55412	RRP6L3	sp|A9LLI8|RP6L3_ARATH	A9LLI8	A9LLI8	At2g32415			RP6L3_ARATH	RRP6L3	892	Arabidopsis thaliana	2:Experimental evidence at transcript level		1	0.999	29.8731	29.8155	26.4236	26.1568		30.1239	30.0349	26.4457	26.2207	42	48	9	10	2	4	0	0	42	48	9	10
+	3.46882	3.54836	VAMP711	sp|O49377|VA711_ARATH	O49377	O49377	At4g32150	AT4G32150.1	vesicle-associated membrane protein 711;AtVAMP711 is a member of Synaptobrevin-like AtVAMP7C, v-SNARE (soluble N-ethyl-maleimide sensitive factor attachment protein receptors) protein family. SNAREs have been divided into four subgroups: Qa-, Qb-, Qc- and R-SNAREs. R-SNAREs are classified into three groups, the Sec22-, YKT6- and VAMP7-like R-SNAREs. One R-SNARE and three Q-SNAREs (one of each sub…	VA711_ARATH	VAMP711	219	Arabidopsis thaliana	1:Experimental evidence at protein level	vacuole	1	0.999	22.262	22.2454	18.7703	18.6405		22.5128	22.4648	NA	NA	1	4	0	0	1	4	0	0	1	4	0	0
+	1.65046	3.53514	CHUP1	sp|Q9LI74|CHUP1_ARATH	tr|A0A1I9LT48|A0A1I9LT48_ARATH	Q9LI74	At3g25690	AT3G25690.1	Hydroxyproline-rich glycoprotein family protein;actin binding protein required for normal chloroplast positioning	CHUP1_ARATH	CHUP1	1004	Arabidopsis thaliana	1:Experimental evidence at protein level	plastid	chloroplastic\""""	1	23.6068	22.5683	19.4128	19.6921		21.3724	21.7181	22.149	23.1501	2	6	1	0	0	0	0	0	2	6	1	0
+	3.68326	3.516	TTM1	sp|Q9C9B9|TTM1_ARATH	Q9C9B9	Q9C9B9	At1g73980	AT1G73980.1	Phosphoribulokinase / Uridine kinase family;	TTM1_ARATH	TTM1	643	Arabidopsis thaliana	1:Experimental evidence at protein level	mitochondrion	1	0.999	28.8153	28.9119	25.3324	25.3627		29.066	29.1312	25.3545	25.4266	32	37	8	7	28	33	7	6	32	37	8	7
+	2.48287	3.50811	WIP1	sp|Q8GXA4|WIP1_ARATH	Q8GXA4	Q8GXA4	At4g26455	AT4G26455.1	WPP domain interacting protein 1;	WIP1_ARATH	WIP1	489	Arabidopsis thaliana	1:Experimental evidence at protein level	cytosol	0.9999	0.999	22.341	22.1514	18.56	18.9161		22.5917	22.3707	NA	NA	1	2	0	0	1	2	0	0	1	2	0	0
+	2.10854	3.48653	At2g16940	tr|F4ILE0|F4ILE0_ARATH	\tr|F4ILE1|F4ILE1_ARATH	F4ILE0	At2g16940	AT2G16940.1	Splicing factor, CC1-like;	F4ILE0_ARATH	At2g16940	599	Arabidopsis thaliana	1:Experimental evidence at protein level	nucleus	CC1-like protein\""""	1	23.4779	24.0907	20.2543	20.3413		21.3487	21.107	NA	NA	0	5	6	1	0	0	0	0	0	5	6	1
+	1.79453	3.48388	MTP1	sp|Q9ZT63|MTP1_ARATH	Q9ZT63	Q9ZT63	At2g46800	AT2G46800.1	zinc transporter of Arabidopsis thaliana;Encodes a member of the zinc transporter (ZAT) and cation diffusion facilitator (CDF) families. It is expressed throughout the plant, especially in dividing, differentiating and expanding cells. The protein is localized to the vacuolar membrane. Mediates Zn ion homeostasis.	MTP1_ARATH	MTP1	398	Arabidopsis thaliana	1:Experimental evidence at protein level	vacuole	0.9591	0.9989	22.4406	22.1985	18.4056	19.2657		24.7796	24.417	23.6431	23.2149	1	1	0	0	1	1	0	0	1	1	0	0
+	0.703595	3.47666	MAMYB	sp|Q9ASQ2|MAMYB_ARATH	Q9ASQ2	Q9ASQ2	At5g45420	AT5G45420.1	Duplicated homeodomain-like superfamily protein;	MAMYB_ARATH	MAMYB	309	Arabidopsis thaliana	1:Experimental evidence at protein level	nucleus	1	0.9989	23.6808	23.9294	18.5025	22.1545		20.8566	20.262	21.031	NA	4	4	0	1	4	4	0	1	4	4	0	1
+	2.06694	3.46968	AT3G53390	tr|F4JAE0|F4JAE0_ARATH	F4JAE0	F4JAE0	At3g53390	AT3G53390.1	Transducin/WD40 repeat-like superfamily protein;	F4JAE0_ARATH	AT3G53390	558	Arabidopsis thaliana	1:Experimental evidence at protein level	vacuole	0.9971	0.999	21.6011	21.991	18.0684	18.5843		23.084	22.2474	23.895	23.7895	2	1	0	0	2	1	0	0	2	1	0	0
	0.38008	3.46519	PIS2	sp|Q8GUK6|PIS2_ARATH	tr|F4JTR2|F4JTR2_ARATH\""""	Q8GUK6	At4g38570	AT4G38570.1	probable CDP-diacylglycerol--inositol 3-phosphatidyltransferase 2;	PIS2_ARATH	PIS2	225	Arabidopsis thaliana	2:Experimental evidence at transcript level	vacuole,endoplasmic reticulum	0.963	0.999	24.6021	24.7122	24.6044	17.7796		23.3645	23.5404	23.2089	23.391	1	1	1	0	0	0	0	0	1	1	1	0
+	2.19221	3.45405	MMI9.21	tr|Q9LVA4|Q9LVA4_ARATH	Q9LVA4	Q9LVA4	At5g62350	AT5G62350.1	Plant invertase/pectin methylesterase inhibitor superfamily protein;	Q9LVA4_ARATH	MMI9.21	202	Arabidopsis thaliana	1:Experimental evidence at protein level	extracellular	1	0.9979	21.203	21.2084	18.0298	17.4735		24.2891	24.141	25.8599	25.705	2	2	0	0	1	1	0	0	2	2	0	0
+	3.39539	3.42719	DHNAT1	sp|Q9SX65|DNAT1_ARATH		Q9SX65	At1g48320	AT1G48320.1	Thioesterase superfamily protein;	DNAT1_ARATH	DHNAT1	156	Arabidopsis thaliana	1:Experimental evidence at protein level	peroxisome	4-dihydroxy-2-naphthoyl-CoA thioesterase 1\""""	1	25.0489	25.1011	21.5842	21.7114		21.5567	21.3158	23.3101	24.0443	0	4	7	1	0	4	7	1	0	5	10	1
+	1.54256	3.42274	AT1G64850	tr|Q9XIR0|Q9XIR0_ARATH	Q9XIR0	Q9XIR0	At1g64850	AT1G64850.1	Calcium-binding EF hand family protein;	Q9XIR0_ARATH	AT1G64850	162	Arabidopsis thaliana	1:Experimental evidence at protein level	peroxisome	0.8648	0.9959	22.0585	21.88	19.1321	17.9609		20.828	20.9838	NA	NA	0	1	0	0	0	1	0	0	0	1	0	0
+	2.05815	3.4121	At2g45640	sp|O64644|SAP18_ARATH	O64644	O64644	At2g45640	AT2G45640.1	SIN3 associated polypeptide P18;Involved in the regulation of salt stress. Expression of AtSAP18 is induced by NaCl, cold, drought, ABA, and ethylene treatment. AtSAP18 and HDA19 associate with ERF3 and ERF4 both in vitro and in vivo.	SAP18_ARATH	At2g45640	152	Arabidopsis thaliana	1:Experimental evidence at protein level	nucleus	1	0.999	26.8306	26.7122	23.675	23.0436		26.2335	26.2353	25.4738	25.7338	8	7	1	2	1	2	0	1	8	7	1	2
+	1.73275	3.39931	TPR16	tr|F4K0Y5|F4K0Y5_ARATH	F4K0Y5	F4K0Y5	At5g12430	AT5G12430.1	Heat shock protein DnaJ with tetratricopeptide repeat;	F4K0Y5_ARATH	TPR16	1165	Arabidopsis thaliana	1:Experimental evidence at protein level	nucleus	1	0.9987	22.4095	22.4334	19.4909	18.5534		22.6602	22.6528	19.513	NA	4	2	0	0	4	2	0	0	4	2	0	0
+	2.11255	3.39486	MYOB7	sp|Q9FG14|MYOB7_ARATH	Q9FG14	Q9FG14	At5g06560	AT5G06560.1	Protein of unknown function, DUF593;	MYOB7_ARATH	MYOB7	518	Arabidopsis thaliana	1:Experimental evidence at protein level	nucleus	1	0.999	29.4105	29.347	25.6856	26.2822		28.3239	28.267	23.5404	24.217	42	39	6	3	42	38	6	3	42	39	6	3
+	1.02016	3.39213	PRXIIF	sp|Q9M7T0|PRX2F_ARATH		Q9M7T0	At3g06050	AT3G06050.1	peroxiredoxin IIF;Encodes a mitochondrial matrix localized peroxiredoxin involved in redox homeostasis. Knockout mutants have reduced root growth under certain oxidative stress conditions.	PRX2F_ARATH	PRXIIF	201	Arabidopsis thaliana	1:Experimental evidence at protein level	mitochondrion	mitochondrial\""""	1	23.8667	24.1716	21.7474	19.5067		24.3645	24.1946	18.7145	NA	0	3	5	0	0	2	3	0	0	3	5	0
+	2.08925	3.39154	AGAMOUS-like	tr|Q67XF2|Q67XF2_ARATH	Q67XF2	Q67XF2	At1g29960	AT1G29960.1	Peptidase S24/S26A/S26B/S26C family protein;	Q67XF2_ARATH	AGAMOUS-like	169	Arabidopsis thaliana	1:Experimental evidence at protein level	mitochondrion	0.9997	0.999	22.0981	22.1652	19.0462	18.4341		22.3489	22.3846	NA	NA	1	2	0	0	0	1	0	0	1	2	0	0
+	1.44649	3.38891	F1P2.160	tr|Q9SN77|Q9SN77_ARATH	Q9SN77	Q9SN77	At3g47610	AT3G47610.1	transcription regulators;zinc ion binding;	Q9SN77_ARATH	F1P2.160	408	Arabidopsis thaliana	1:Experimental evidence at protein level	nucleus	0.8869	0.9967	21.6282	21.6859	17.61	18.9262		25.452	25.4676	26.329	26.2188	0	1	0	0	0	1	0	0	0	1	0	0
+	2.64065	3.38828	At4g32250	tr|Q8RWX4|Q8RWX4_ARATH	Q8RWX4	Q8RWX4	At4g32250	AT4G32250.1	Protein kinase superfamily protein;	Q8RWX4_ARATH	At4g32250	611	Arabidopsis thaliana	1:Experimental evidence at protein level	plastid	1	0.999	29.6893	29.7066	26.4717	26.1475		27.6798	27.1604	28.673	28.7292	33	35	11	9	33	35	11	9	33	35	11	9
+	1.10122	3.38664	CESA1	sp|O48946|CESA1_ARATH	O48946	O48946	At4g32410	AT4G32410.1	cellulose synthase 1;Encodes a cellulose synthase isomer. CESA1 mutants have cellulose defect in the primary cell wall. Multiple lines of evidence suggest that CESA1, along with CESA3 and CESA6 are present in the same plasma membrane complex for cellulose biosynthesis. lasma membrane complex for cellulose biosynthesis. As inferred from the null role of secondary wall-type CesAs, included in a set…	CESA1_ARATH	CESA1	1081	Arabidopsis thaliana	1:Experimental evidence at protein level	plasma membrane,golgi	1	0.9988	21.8198	23.7912	19.6586	19.1791		20.5867	21.032	21.1279	21.1069	2	3	2	3	1	3	1	2	2	3	2	3
+	1.38724	3.37599	PPA4	sp|Q9LFF9|IPYR4_ARATH	Q9LFF9	Q9LFF9	At3g53620	AT3G53620.1	pyrophosphorylase 4;Encodes a soluble protein with inorganic pyrophosphatase activity that is highly specific for Mg-inorganic pyrophosphate.	IPYR4_ARATH	PPA4	216	Arabidopsis thaliana	1:Experimental evidence at protein level	cytosol	0.9937	0.999	21.6082	21.7529	19.0063	17.6029		24.5754	24.5045	NA	20.2884	1	1	0	0	1	1	0	0	2	2	0	0
+	1.45735	3.36788	IAR1	sp|Q9M647|IAR1_ARATH	Q9M647	Q9M647	At1g68100	AT1G68100.1	ZIP metal ion transporter family;member of IAA-alanine resistance protein 1	IAR1_ARATH	IAR1	469	Arabidopsis thaliana	2:Experimental evidence at transcript level	endoplasmic reticulum	0.8224	0.9943	21.575	20.9909	17.3388	18.4914		20.9693	20.8328	21.1999	20.8235	1	1	0	0	0	0	0	0	1	1	0	0
+	2.14531	3.3598	RBL10	sp|F4ICF4|RBL10_ARATH		F4ICF4	At1g25290	AT1G25290.1	RHOMBOID-like protein 10;	RBL10_ARATH	RBL10	343	Arabidopsis thaliana	2:Experimental evidence at transcript level	plastid	chloroplastic\""""	0.9926	29.5787	29.6518	26.5389	25.972		25.9316	25.7389	25.8647	26.4738	0	2	2	0	0	2	2	0	0	2	2	0
+	1.73323	3.35929	At3g49601	tr|B3H6J5|B3H6J5_ARATH	B3H6J5	B3H6J5	At3g49601	AT3G49601.1	;	B3H6J5_ARATH	At3g49601	591	Arabidopsis thaliana	1:Experimental evidence at protein level	nucleus	1	0.999	23.8183	24.6287	21.0886	20.6399		19.6418	NA	20.6732	21.0315	2	5	0	0	2	5	0	0	2	5	0	0
+	1.20725	3.35601	MQJ16.7	tr|Q9FK86|Q9FK86_ARATH	Q9FK86	Q9FK86	At5g22530	AT5G22530.1	;	Q9FK86_ARATH	MQJ16.7	139	Arabidopsis thaliana	1:Experimental evidence at protein level	cytosol	0.9521	0.9987	20.6614	20.3698	18.0248	16.2945		28.5128	28.4473	28.3992	28.4194	1	1	0	0	1	1	0	0	1	1	0	0
+	2.82182	3.35006	YIP4B	sp|Q93VH1|YIP4B_ARATH	Q93VH1	Q93VH1	At4g30260	AT4G30260.1	Integral membrane Yip1 family protein;	YIP4B_ARATH	YIP4B	280	Arabidopsis thaliana	1:Experimental evidence at protein level	golgi	0.9999	0.999	22.1816	22.4002	19.0116	18.8701		22.4323	22.6196	19.0336	NA	1	1	0	0	0	0	0	0	1	1	0	0
+	2.36917	3.34875	At2g29210	tr|A0A1P8AZU5|A0A1P8AZU5_ARATH	A0A1P8AZU5	A0A1P8AZU5	At2g29210	AT2G29210.1	splicing factor PWI domain-containing protein;	A0A1P8AZU5_ARATH	At2g29210	859	Arabidopsis thaliana	1:Experimental evidence at protein level	nucleus	0.9999	0.999	22.103	21.9859	18.9074	18.484		22.3333	22.3479	NA	NA	1	2	0	0	0	0	0	0	1	2	0	0
+	0.692135	3.34184	At1g14990/T15D22_3	tr|Q8GWE3|Q8GWE3_ARATH	Q8GWE3	Q8GWE3	At1g14990	AT1G14990.1	;	Q8GWE3_ARATH	At1g14990/T15D22_3	122	Arabidopsis thaliana	1:Experimental evidence at protein level	mitochondrion	0.9999	0.999	22.6449	22.5239	17.4518	21.0333		22.8956	22.7433	NA	21.0972	2	0	0	1	1	0	0	0	2	0	0	1
+	1.12113	3.33662	RPI3	sp|Q9S726|RPI3_ARATH		Q9S726	At3g04790	AT3G04790.1	Ribose 5-phosphate isomerase, type A protein;	RPI3_ARATH	RPI3	276	Arabidopsis thaliana	1:Experimental evidence at protein level	plastid	chloroplastic\""""	1	22.5763	22.5911	20.221	18.2732		19.9346	20.2209	19.3785	19.6131	0	3	4	0	0	3	4	0	0	3	4	0
+	1.76785	3.33346	CYP63	sp|Q9LY75|CYP63_ARATH	Q9LY75	Q9LY75	At3g63400	AT3G63400.1	Cyclophilin-like peptidyl-prolyl cis-trans isomerase family protein;	CYP63_ARATH	CYP63	570	Arabidopsis thaliana	1:Experimental evidence at protein level	nucleus	1	0.999	25.5061	25.4804	21.7188	22.6008		22.2981	22.2895	22.4333	22.2091	4	4	1	0	4	4	1	0	4	4	1	0
+	1.87445	3.32939	At2g47710	tr|O82240|O82240_ARATH	O82240	O82240	At2g47710	AT2G47710.1	Adenine nucleotide alpha hydrolases-like superfamily protein;	O82240_ARATH	At2g47710	162	Arabidopsis thaliana	1:Experimental evidence at protein level	cytosol	1	0.999	22.0534	22.0859	18.352	19.1285		24.2535	24.391	24.9933	24.8811	2	1	0	1	2	1	0	1	2	1	0	1
+	0.773348	3.32236	CKL11	sp|Q39050|CKL11_ARATH	Q39050	Q39050	At4g14340	AT4G14340.1	casein kinase I;Phosphorylates serine or threonine residues that are near and C-terminal to acidic side chains on a variety of target proteins	CKL11_ARATH	CKL11	457	Arabidopsis thaliana	1:Experimental evidence at protein level	cytosol	0.9986	0.9981	21.9454	21.8376	17.0004	20.1379		22.4796	22.7371	22.696	22.1504	3	1	1	0	2	1	1	0	3	2	1	1
+	3.0281	3.30442	TYW1	sp|Q8RXN5|TYW1_ARATH	Q8RXN5	Q8RXN5	At1g75200	AT1G75200.1	flavodoxin family protein / radical SAM domain-containing protein;	TYW1_ARATH	TYW1	647	Arabidopsis thaliana	2:Experimental evidence at transcript level	mitochondrion	1	0.999	30.1727	30.1634	26.9648	26.7625		30.4234	30.3828	26.9869	26.8264	30	29	11	11	30	29	11	11	30	29	11	11
+	1.35357	3.28667	AT1G18560	tr|F4ICA1|F4ICA1_ARATH	F4ICA1	F4ICA1	At1g18560	AT1G18560.1	BED zinc finger;hAT family dimerisation domain;	F4ICA1_ARATH	AT1G18560	690	Arabidopsis thaliana	1:Experimental evidence at protein level	nucleus	1	0.9989	21.5925	21.8297	17.7185	19.1303		21.8432	22.0491	NA	NA	4	2	0	0	4	2	0	0	4	2	0	0
+	1.21698	3.28478	AT3G44150	tr|Q8VZ18|Q8VZ18_ARATH	Q8VZ18	Q8VZ18	At3g44150	AT3G44150.1	;	Q8VZ18_ARATH	AT3G44150	246	Arabidopsis thaliana	1:Experimental evidence at protein level	plasma membrane	1	0.9956	21.6891	21.6494	17.5365	19.2325		21.8906	NA	NA	NA	3	2	0	0	2	2	0	0	3	2	0	0
+	2.49722	3.28064	SFR2	sp|Q93Y07|SFR2_ARATH		Q93Y07	At3g06510	AT3G06510.1	Glycosyl hydrolase superfamily protein;Encodes a protein with beta-glucosidase activity, mutants show increased sensitivity to freezing	SFR2_ARATH	SFR2	622	Arabidopsis thaliana	1:Experimental evidence at protein level	plastid	chloroplastic\""""	1	25.8204	25.8394	22.364	22.7345		26.0711	26.0588	22.3861	22.7984	4	8	9	1	4	8	9	1	4	8	9	1
+	3.55152	3.27498	AHL14	sp|A1L4X7|AHL14_ARATH	A1L4X7	A1L4X7	At3g04590	AT3G04590.1	AT hook motif DNA-binding family protein;	AHL14_ARATH	AHL14	411	Arabidopsis thaliana	1:Experimental evidence at protein level	nucleus	0.7178	0.9898	21.4533	21.5432	18.2548	18.1918		21.704	21.7626	NA	NA	1	0	0	0	0	0	0	0	1	0	0	0
+	2.64996	3.27244	At4g27680	tr|Q9T090|Q9T090_ARATH	Q9T090	Q9T090	At4g27680	AT4G27680.1	P-loop containing nucleoside triphosphate hydrolases superfamily protein;	Q9T090_ARATH	At4g27680	398	Arabidopsis thaliana	1:Experimental evidence at protein level	cytosol	1	0.999	25.7076	25.6477	22.253	22.5574		22.2981	23.391	21.5119	21.6426	10	11	0	0	10	11	0	0	17	17	2	1
	0.344004	3.2622	RRP4	sp|Q9ZVT7|RRP4_ARATH	Q9ZVT7	Q9ZVT7	At1g03360	AT1G03360.1	ribosomal RNA processing 4;	RRP4_ARATH	RRP4	322	Arabidopsis thaliana	1:Experimental evidence at protein level	cytosol	1	0.999	24.4727	24.3445	24.675	17.6177		24.7234	24.5638	24.6971	NA	5	2	2	1	5	2	2	1	5	2	2	1
+	3.93442	3.25779	SEC10b	sp|X5JB51|SECAB_ARATH	X5JB51	X5JB51	At5g12365			SECAB_ARATH	SEC10b	829	Arabidopsis thaliana	1:Experimental evidence at protein level		1	0.999	28.2545	28.3121	25.0054	25.0456		28.5052	28.5315	25.0275	25.1095	4	6	8	6	1	0	1	1	4	6	8	6
+	1.63459	3.25501	CNX3	sp|Q39056|CNX3_ARATH		Q39056	At1g01290	AT1G01290.1	cofactor of nitrate reductase and xanthine dehydrogenase 3;COFACTOR OF NITRATE REDUCTASE AND XANTHINE DEHYDROGENASE 3. Encodes a protein involved in molybdenum cofactor biosynthesis. Homologous to E.coli MoaC. Expression is low in all tissues examined, except in roots. Appears to have targeting signals for chloroplast or mitochondria	CNX3_ARATH	CNX3	270	Arabidopsis thaliana	1:Experimental evidence at protein level	mitochondrion	mitochondrial\""""	1	25.9919	25.8353	23.157	22.1601		23.0738	22.9132	21.0721	21.0408	1	10	8	1	1	10	8	1	1	10	8	1
+	3.6431	3.24702	PECT1	sp|Q9ZVI9|PECT1_ARATH	Q9ZVI9	Q9ZVI9	At2g38670	AT2G38670.1	phosphorylethanolamine cytidylyltransferase 1;Encodes a mitochondrial ethanolamine-phosphate cytidylyltransferase, involved in phosphatidylethanolamine (PE) biosynthesis.	PECT1_ARATH	PECT1	421	Arabidopsis thaliana	1:Experimental evidence at protein level	mitochondrion	1	0.999	31.5341	31.4478	28.267	28.2208		21.8951	21.3749	NA	NA	50	43	14	19	50	43	14	19	50	43	14	19
+	1.28488	3.24509	OASC	sp|Q43725|CYSKM_ARATH	tr|B9DFR6|B9DFR6_ARATH	Q43725	At3g59760	AT3G59760.1	O-acetylserine (thiol) lyase isoform C;Arabidopsis thaliana O-acetylserine (thiol) lyase (OAS-TL) isoform oasC	CYSKM_ARATH	OASC	430	Arabidopsis thaliana	1:Experimental evidence at protein level	mitochondrion	mitochondrial\""""	1	21.806	21.925	19.3877	17.8532		21.9152	22.8863	21.1684	20.9944	0	1	4	0	0	0	0	0	1	1	5	0
+	1.19623	3.24277	GAD1	sp|Q42521|DCE1_ARATH	Q42521	Q42521	At5g17330	AT5G17330.1	glutamate decarboxylase;Encodes one of two isoforms of glutamate decarboxylase.	DCE1_ARATH	GAD1	502	Arabidopsis thaliana	1:Experimental evidence at protein level	cytosol	1	0.9945	22.6526	22.4356	20.1542	18.4485		24.3975	23.895	23.9134	24.239	3	5	0	0	3	4	0	0	3	5	0	0
+	1.23958	3.21723	KO	sp|Q93ZB2|KO1_ARATH		Q93ZB2	At5g25900	AT5G25900.1	GA requiring 3;Encodes a member of the CYP701A cytochrome p450 family that is involved in later steps of the gibberellin biosynthetic pathway.	KO1_ARATH	KO	509	Arabidopsis thaliana	1:Experimental evidence at protein level	endoplasmic reticulum	chloroplastic\""""	0.9992	20.6276	22.2408	18.2536	18.1804		20.5283	21.7239	NA	NA	0	1	1	0	0	1	1	0	0	1	1	0
+	1.13654	3.21614	At3g15770	tr|B9DGF6|B9DGF6_ARATH	B9DGF6	B9DGF6	At3g15770	AT3G15770.1	;	B9DGF6_ARATH	At3g15770	162	Arabidopsis thaliana	1:Experimental evidence at protein level	cytosol	0.9579	0.9988	21.8582	21.4277	17.532	19.3215		25.945	25.976	25.0854	25.2785	1	0	0	0	0	0	0	0	1	0	0	0
	0.625053	3.18463	AT1G45110	tr|Q6NQA0|Q6NQA0_ARATH	Q6NQA0	Q6NQA0	At1g45110	AT1G45110.1	Tetrapyrrole (Corrin/Porphyrin) Methylases;	Q6NQA0_ARATH	AT1G45110	343	Arabidopsis thaliana	1:Experimental evidence at protein level	mitochondrion	0.9992	0.9964	20.0232	23.4778	17.7544	19.3772		20.2739	23.6971	NA	NA	1	1	0	0	1	1	0	0	1	1	0	0
+	1.86673	3.18007	AOC4	sp|Q93ZC5|AOC4_ARATH		Q93ZC5	At1g13280	AT1G13280.1	allene oxide cyclase 4;Encodes allene oxide cyclase. One of four genes in Arabidopsis that encode this enzyme, which catalyzes an essential step in jasmonic acid biosynthesis. Gene expression is reduced during senescence, a process that involves jasmonic acid signalling pathway.	AOC4_ARATH	AOC4	254	Arabidopsis thaliana	2:Experimental evidence at transcript level	plastid	chloroplastic\""""	0.9633	21.9876	21.9951	18.4367	19.1858		22.2383	22.2145	NA	NA	0	1	1	0	0	1	1	0	0	1	1	0
+	1.37154	3.17725	NPSN12	sp|Q9LNH6|NPS12_ARATH	tr|A0A1P8AX23|A0A1P8AX23_ARATH	Q9LNH6	At1g48240	AT1G48240.1	novel plant snare 12;member of NPSN Gene Family	NPS12_ARATH	NPSN12	265	Arabidopsis thaliana	2:Experimental evidence at transcript level	plasma membrane	0.7947	0.9932	21.3806	20.9255	17.3384	18.6132		33.2106	33.1574	32.7231	32.665	0	1	0	0	0	0	0	0	0	1	0	0
+	0.744341	3.17227	DL4605C.1	tr|F4JNE3|F4JNE3_ARATH	F4JNE3	F4JNE3	At4g17140	AT4G17140.1	pleckstrin homology (PH) domain-containing protein;	F4JNE3_ARATH	DL4605C	4218	Arabidopsis thaliana	1:Experimental evidence at protein level	golgi	1	0.999	23.3362	23.2607	18.56	21.6923		28.4234	28.249	28.9484	28.17	1	1	1	1	0	0	0	0	300	279	131	120
+	2.38752	3.16058	GTB1	tr|F4I9Y9|F4I9Y9_ARATH	F4I9Y9	F4I9Y9	At1g65440	AT1G65440.1	global transcription factor group B1;Related to yeast Spt6 protein, which functions as part of a protein complex in transcription initiation and also plays a role in chromatin structure / assembly.	F4I9Y9_ARATH	GTB1	1454	Arabidopsis thaliana	1:Experimental evidence at protein level	nucleus	1	0.999	21.3111	21.27	18.3319	17.9281		NA	NA	23.8858	23.8576	1	2	0	0	0	0	0	0	1	2	0	0
+	1.60459	3.14592	CIP7	sp|O80386|CIP7_ARATH	O80386	O80386	At4g27430	AT4G27430.1	COP1-interacting protein 7;Positive regulator of light-regulated genes. Novel nuclear protein which requires light for its high level expression.	CIP7_ARATH	CIP7	1058	Arabidopsis thaliana	1:Experimental evidence at protein level	nucleus	0.9992	0.9967	21.8185	21.7786	18.1476	19.1577		22.925	22.8021	NA	NA	2	1	0	0	1	0	0	0	2	1	0	0
+	1.76169	3.14345	JAL10	sp|Q8GWI7|JAL10_ARATH	Q8GWI7	Q8GWI7	At1g52070	AT1G52070.1	Mannose-binding lectin superfamily protein;	JAL10_ARATH	JAL10	315	Arabidopsis thaliana	2:Experimental evidence at transcript level	extracellular	0.9998	0.9985	21.1033	21.2171	18.4319	17.6016		21.245	20.5809	NA	20.2093	2	1	0	0	0	0	0	0	2	1	0	0
+	1.50831	3.14233	GBSS1	sp|Q9MAQ0|SSG1_ARATH		Q9MAQ0	At1g32900	AT1G32900.1	UDP-Glycosyltransferase superfamily protein;	SSG1_ARATH	GBSS1	610	Arabidopsis thaliana	1:Experimental evidence at protein level	plastid	chloroplastic/amyloplastic\""""	0.9997	20.6294	21.1863	18.2591	17.2719		20.6822	21.5092	22.7682	20.6993	0	1	2	0	0	1	2	0	0	1	2	0
+	0.916591	3.13845	gpmA2	sp|F4I8M8|GPMA2_ARATH		F4I8M8	At1g78050	AT1G78050.1	phosphoglycerate/bisphosphoglycerate mutase;	GPMA2_ARATH	gpmA2	332	Arabidopsis thaliana	2:Experimental evidence at transcript level	plastid	3-bisphosphoglycerate-dependent phosphoglycerate mutase 2\""""	1	23.2658	23.0485	18.8187	21.2187		23.2679	23.1983	22.5957	22.9221	0	2	3	0	0	0	2	0	0	2	3	0
+	0.850121	3.1364	NUP107	sp|Q8L748|NU107_ARATH	Q8L748	Q8L748	At3g14120	AT3G14120.1	;	NU107_ARATH	NUP107	1101	Arabidopsis thaliana	1:Experimental evidence at protein level	nucleus	1	0.999	22.6857	22.6574	18.2122	20.8582		24.1332	24.002	24.9406	24.8576	6	5	0	1	6	5	0	1	6	5	0	1
+	1.5112	3.12073	SEC221	sp|Q94AU2|SC221_ARATH	Q94AU2	Q94AU2	At1g11890	AT1G11890.1	Synaptobrevin family protein;member of SEC22 Gene Family	SC221_ARATH	SEC221	218	Arabidopsis thaliana	1:Experimental evidence at protein level	endoplasmic reticulum	0.9996	0.999	21.2344	22.318	18.8007	18.5103		21.4852	22.5373	NA	NA	1	1	1	0	1	1	1	0	1	1	1	0
+	2.30508	3.11647	FKBP43	sp|F4J9Q6|FKB43_ARATH	F4J9Q6	F4J9Q6	At3g12340	AT3G12340.1	FKBP-like peptidyl-prolyl cis-trans isomerase family protein;	FKB43_ARATH	FKBP43	499	Arabidopsis thaliana	1:Experimental evidence at protein level	nucleus	1	0.9989	21.8151	21.9284	18.5426	18.9681		27.1507	27.17	27.3239	25.391	3	2	0	0	1	0	0	0	3	2	0	0
+	0.754976	3.09366	TOC90	sp|Q6S5G3|TOC90_ARATH	tr|F4K480|F4K480_ARATH	Q6S5G3	At5g20300	AT5G20300.1	Avirulence induced gene (AIG1) family protein;	TOC90_ARATH	TOC90	793	Arabidopsis thaliana	1:Experimental evidence at protein level	plastid	chloroplastic\""""	1	23.0171	23.0627	21.4491	18.4434		23.2679	23.2821	NA	NA	0	4	5	0	0	0	0	0	0	4	5	0
+	2.02616	3.09262	IMDH1	sp|Q9FMT1|LEU31_ARATH	\sp|Q9SA14|LEU33_ARATH	Q9FMT1	At5g14200	AT5G14200.1	isopropylmalate dehydrogenase 1;The AtIMD1 is one out of 3 genes encoding the enzyme 3-isopropylmalate dehydrogenase involved in leucine biosynthesis in Arabidopsis. Its subcellular location has been targeted to plastids. Encodes methylthioalkylmalate dehydrogenase. Involved in glucosinolate biosynthesis, in methionine chain elongation.	LEU31_ARATH	IMDH1	409	Arabidopsis thaliana	1:Experimental evidence at protein level	plastid	chloroplastic\""""	1	21.6035	21.3833	18.1194	18.6823		23.0833	23.2353	NA	NA	1	2	1	0	0	0	0	0	1	2	1	0
+	1.21481	3.083	AAPT2	sp|O82568|AAPT2_ARATH	O82568	O82568	At3g25585	AT3G25585.1	aminoalcoholphosphotransferase;aminoalcoholphosphotransferase (AAPT2) mRNA, complete cds	AAPT2_ARATH	AAPT2	389	Arabidopsis thaliana	1:Experimental evidence at protein level	vacuole	0.8907	0.9968	21.8287	22.051	19.6474	18.0663		22.0794	22.2704	NA	NA	1	0	0	0	1	0	0	0	1	0	0	0
+	0.850253	3.08194	RHIP1	sp|Q84K90|RHIP1_ARATH	Q84K90	Q84K90	At4g26410	AT4G26410.1	Uncharacterised conserved protein UCP022280;	RHIP1_ARATH	RHIP1	263	Arabidopsis thaliana	1:Experimental evidence at protein level	mitochondrion	1	0.9977	23.1663	23.1585	18.7806	21.3803		25.3811	25.4769	24.9933	25.2207	3	2	1	0	3	2	1	0	3	2	1	0
	0.613928	3.07181	At2g39630	tr|A0A1P8B2F2|A0A1P8B2F2_ARATH	tr|Q9SLN0|Q9SLN0_ARATH\""""	A0A1P8B2F2	At2g39630	AT2G39630.1	Nucleotide-diphospho-sugar transferases superfamily protein;Encodes a putative dolichyl-phosphate &beta;-glucosyltransferase.	A0A1P8B2F2_ARATH	At2g39630	232	Arabidopsis thaliana	1:Experimental evidence at protein level	endoplasmic reticulum	1	0.9988	22.574	22.801	21.4887	17.7428		NA	NA	20.9123	NA	3	1	1	0	0	0	0	0	3	1	1	0
+	3.32432	3.0611	AHL20	sp|Q8GWQ2|AHL20_ARATH	Q8GWQ2	Q8GWQ2	At4g14465	AT4G14465.1	AT-hook motif nuclear-localized protein 20;	AHL20_ARATH	AHL20	281	Arabidopsis thaliana	2:Experimental evidence at transcript level	nucleus	1	0.999	25.9458	25.8166	22.8365	22.8036		26.1965	26.0359	22.8586	22.8675	5	4	2	2	5	4	2	2	5	4	2	2
+	1.93065	3.05805	At4g20930	sp|Q9SUC0|3HIDH_ARATH	tr|A0A1P8B7M5|A0A1P8B7M5_ARATH	Q9SUC0	At4g20930	AT4G20930.1	6-phosphogluconate dehydrogenase family protein;	3HIDH_ARATH	At4g20930	347	Arabidopsis thaliana	1:Experimental evidence at protein level	mitochondrion	mitochondrial\""""	1	21.882	21.6591	18.3974	19.0275		NA	NA	20.4589	NA	0	4	0	0	0	0	0	0	0	4	0	0
+	3.2448	3.0567	PEX4	sp|Q8LGF7|PEX4_ARATH	Q8LGF7	Q8LGF7	At5g25760	AT5G25760.1	peroxin4;mutant displays sucrose-dependent seedling development and reduced lateral root production. PEX4 interacts with PEX22 in a yeast two-hybrid. Necessary for peroxisome biogenesis. The PEX4 and PEX22 pair may be important during the remodeling of peroxisome matrix contents as glyoxysomes transition to leaf peroxisomes.	PEX4_ARATH	PEX4	157	Arabidopsis thaliana	1:Experimental evidence at protein level	plasma membrane	1	0.999	26.7998	26.9314	23.7774	23.8404		23.417	23.2821	22.3354	22.1813	8	6	3	2	8	6	3	2	8	6	3	2
+	1.583	3.05255	AT3G63390	tr|Q1H5D6|Q1H5D6_ARATH	Q1H5D6	Q1H5D6	At3g63390	AT3G63390.1	;	Q1H5D6_ARATH	AT3G63390	175	Arabidopsis thaliana	1:Experimental evidence at protein level	nucleus	0.9451	0.9985	20.935	21.0962	18.4598	17.4663		24.7286	24.3511	25.8927	25.9316	1	0	0	0	1	0	0	0	1	0	0	0
+	1.07501	3.04803	MPA22.7	tr|A8MS56|A8MS56_ARATH	A8MS56	A8MS56	At5g37530	AT5G37530.1	NAD(P)-binding Rossmann-fold superfamily protein;	A8MS56_ARATH	MPA22.7	456	Arabidopsis thaliana	1:Experimental evidence at protein level	mitochondrion	1	0.999	23.2293	23.3445	21.1819	19.2958		25.2714	25.065	24.8142	24.654	4	5	0	0	0	0	0	0	4	5	0	0
+	1.61337	3.04278	GLO5	sp|O49506|GLO5_ARATH	O49506	O49506	At4g18360	AT4G18360.1	Aldolase-type TIM barrel family protein;	GLO5_ARATH	GLO5	368	Arabidopsis thaliana	1:Experimental evidence at protein level	peroxisome	1	0.9988	23.2658	23.1045	19.6654	20.6194		28.4194	28.4668	29.6285	29.7833	5	3	1	1	2	0	0	0	5	3	1	1
+	1.1794	3.02554	At1g57700	tr|F4I854|F4I854_ARATH	F4I854	F4I854	At1g57700	AT1G57700.1	Protein kinase superfamily protein;	F4I854_ARATH	At1g57700	692	Arabidopsis thaliana	1:Experimental evidence at protein level	plasma membrane	1	0.999	21.9974	22.117	18.2144	19.8489		25.3975	25.0609	23.4298	23.2679	3	2	0	0	3	2	0	0	4	3	0	0
+	3.49591	3.0249	HSK	sp|Q8L7R2|KHSE_ARATH	Q8L7R2	Q8L7R2	At2g17265	AT2G17265.1	homoserine kinase;Encodes a homoserine kinase (HSK) which produces O-phospho-L-homoserine (HserP), a compound at the branching point of methionine and threonine biosynthesis. HSK is found in the stromal fraction of chloroplasts. Mutants are susceptible to downy mildew fungus Hyaloperonospora parasitica.	KHSE_ARATH	HSK	370	Arabidopsis thaliana	1:Experimental evidence at protein level	plastid	1	0.9989	23.5487	23.54	20.5734	20.4656		25.217	24.8623	24.317	24.6757	5	5	0	1	5	5	0	1	5	5	0	1
+	0.880918	2.99727	At4g13180	tr|Q9SVQ9|Q9SVQ9_ARATH	Q9SVQ9	Q9SVQ9	At4g13180	AT4G13180.1	NAD(P)-binding Rossmann-fold superfamily protein;	Q9SVQ9_ARATH	At4g13180	263	Arabidopsis thaliana	1:Experimental evidence at protein level	peroxisome	1	0.9957	22.2186	21.9578	17.8881	20.2938		24.4041	24.4984	23.3376	23.7077	2	2	1	1	1	1	1	1	2	2	1	1
+	2.81927	2.9958	ROPGAP7	sp|Q8RWQ4|RGAP7_ARATH	tr|B3H5D4|B3H5D4_ARATH	Q8RWQ4	At5g19390	AT5G19390.1	Rho GTPase activation protein (RhoGAP) with PH domain;Encodes a protein with similarity to REN1, a Rho GTPase activating protein.	RGAP7_ARATH	ROPGAP7	870	Arabidopsis thaliana	2:Experimental evidence at transcript level	nucleus	0.7781	0.9925	21.4528	21.2961	18.2921	18.4652		24.0691	23.8764	22.5461	21.9748	1	0	0	0	0	0	0	0	1	0	0	0
+	1.06565	2.99211	TTM2	sp|Q9C664|TTM2_ARATH	Q9C664	Q9C664	At1g26190	AT1G26190.1	Phosphoribulokinase / Uridine kinase family;	TTM2_ARATH	TTM2	674	Arabidopsis thaliana	1:Experimental evidence at protein level	mitochondrion	1	0.999	26.9192	27.0785	23.0712	24.9424		27.17	27.2979	23.0933	25.0062	18	15	1	2	0	0	0	0	22	19	2	3
+	1.49702	2.98792	EPSIN1	sp|Q8VY07|EPN1_ARATH	Q8VY07	Q8VY07	At5g11710	AT5G11710.1	ENTH/VHS family protein;EPSIN1 plays an important role in the vacuolar trafficking of soluble proteins at the trans-Golgi network via its interaction with gamma-ADR, VTI11, VSR1, and clathrin. Associated with actin filaments and with the Golgi complex. Expressed in most tissues.	EPN1_ARATH	EPSIN1	560	Arabidopsis thaliana	1:Experimental evidence at protein level	golgi,vacuole	1	0.999	21.7892	21.481	18.123	19.1713		24.275	24.141	NA	NA	2	2	0	0	2	2	0	0	2	2	0	0
+	2.04388	2.98653	At4g19190	sp|Q8VZ67|Y4919_ARATH	Q8VZ67	Q8VZ67	At4g19190	AT4G19190.1	zinc knuckle (CCHC-type) family protein;	Y4919_ARATH	At4g19190	595	Arabidopsis thaliana	2:Experimental evidence at transcript level	nucleus	1	0.9952	22.2654	21.7364	18.906	19.1227		23.9225	23.9847	21.7938	21.8505	2	2	0	0	2	2	0	0	2	2	0	0
+	1.35971	2.98179	PGK1	sp|Q9LD57|PGKH1_ARATH		Q9LD57	At3g12780	AT3G12780.1	phosphoglycerate kinase 1;nuclear phosphoglycerate kinase (PGK1)	PGKH1_ARATH	PGK1	481	Arabidopsis thaliana	1:Experimental evidence at protein level	plastid	chloroplastic\""""	1	20.8512	20.9052	17.2525	18.5404		25.7871	25.7182	22.6098	22.7198	0	2	2	0	0	2	2	0	0	6	7	1
+	1.58046	2.98133	AT5G14460	tr|Q0WVR7|Q0WVR7_ARATH	Q0WVR7	Q0WVR7	At5g14460	AT5G14460.1	Pseudouridine synthase family protein;	Q0WVR7_ARATH	AT5G14460	540	Arabidopsis thaliana	1:Experimental evidence at protein level	plastid	0.9993	0.9985	21.8652	21.0773	18.7864	18.1935		23.3778	24.0275	NA	NA	1	1	0	0	1	1	0	0	1	1	0	0
+	1.13597	2.97722	HXK1	sp|Q42525|HXK1_ARATH	Q42525	Q42525	At4g29130	AT4G29130.1	hexokinase 1;Encodes a hexokinase (HXK1) in the plant glucose-signaling network. Functions as a glucose sensor to interrelate nutrient, light, and hormone signaling networks for controlling growth and development in response to the changing environment.	HXK1_ARATH	HXK1	496	Arabidopsis thaliana	1:Experimental evidence at protein level	mitochondrion	1	0.999	26.8101	26.8821	23.0171	24.7207		31.0349	30.947	30.4032	30.3196	12	14	2	2	8	9	2	2	13	15	2	2
+	2.4815	2.97498	At1g53710	tr|A8MQN4|A8MQN4_ARATH	A8MQN4	A8MQN4	At1g53710	AT1G53710.1	Calcineurin-like metallo-phosphoesterase superfamily protein;	A8MQN4_ARATH	At1g53710	528	Arabidopsis thaliana	1:Experimental evidence at protein level	endoplasmic reticulum	1	0.999	23.0007	23.1318	19.933	20.2496		23.2045	23.5285	21.8761	22.9751	3	3	1	0	0	0	0	0	3	3	1	0
+	2.32892	2.97187	F18K10.11	tr|Q9LPP3|Q9LPP3_ARATH	Q9LPP3	Q9LPP3	At3g10530	AT3G10530.1	Transducin/WD40 repeat-like superfamily protein;	Q9LPP3_ARATH	F18K10.11	536	Arabidopsis thaliana	1:Experimental evidence at protein level	nucleus	1	0.9986	24.0171	23.7653	20.7586	21.0802		22.8653	23.867	NA	22.9644	4	3	2	1	4	3	2	1	4	3	2	1
+	1.1937	2.96414	PAA1	sp|Q9SZC9|HMA6_ARATH	tr|F4JIZ4|F4JIZ4_ARATH	Q9SZC9	At4g33520	AT4G33520.1	P-type ATP-ase 1;Encodes a putative metal-transporting P-type ATPase.	HMA6_ARATH	PAA1	949	Arabidopsis thaliana	1:Experimental evidence at protein level	plastid	chloroplastic\""""	1	22.3356	22.2138	18.5246	20.0966		NA	NA	21.3788	NA	0	3	3	0	0	0	0	0	0	3	3	0
+	1.24493	2.95359	MNS3	sp|Q93Y37|MNS3_ARATH		Q93Y37	At1g30000	AT1G30000.1	alpha-mannosidase 3;	MNS3_ARATH	MNS3	624	Arabidopsis thaliana	1:Experimental evidence at protein level	golgi	2-alpha-mannosidase MNS3\""""	1	22.4736	22.1525	18.6409	20.078		27.1214	27.0813	26.143	26.6865	0	4	4	0	0	0	1	0	0	4	4	0
+	1.68832	2.93841	DIM1B	sp|Q9FK02|DIM1B_ARATH		Q9FK02	At5g66360	AT5G66360.1	Ribosomal RNA adenine dimethylase family protein;	DIM1B_ARATH	DIM1B	380	Arabidopsis thaliana	1:Experimental evidence at protein level	mitochondrion	mitochondrial\""""	1	21.9674	21.6702	19.281	18.4798		25.2996	25.3204	21.6063	21.7753	0	2	2	0	0	2	2	0	0	2	2	0
+	1.75682	2.9307	NUDT15	sp|Q8GYB1|NUD15_ARATH		Q8GYB1	At1g28960	AT1G28960.1	nudix hydrolase homolog 15;	NUD15_ARATH	NUDT15	285	Arabidopsis thaliana	1:Experimental evidence at protein level	mitochondrion	mitochondrial\""""	1	22.0264	22.3589	18.9059	19.618		21.585	21.678	NA	NA	0	4	4	0	0	4	4	0	0	4	4	0
+	2.19385	2.93013	FTSH12	sp|Q9SAJ3|FTSHC_ARATH	\tr|A0A1P8ARD2|A0A1P8ARD2_ARATH	Q9SAJ3	At1g79560	AT1G79560.1	FTSH protease 12;Encodes an FtsH protease that is localized to the chloroplast. Mutations in this locus result in embryo lethality.	FTSHC_ARATH	FTSH12	1008	Arabidopsis thaliana	2:Experimental evidence at transcript level	plastid	chloroplastic\""""	1	22.5456	22.0776	19.3545	19.4084		21.9619	22.1047	22.1917	21.9288	0	1	1	0	0	0	0	0	0	1	1	0
+	1.28001	2.92208	ROS3	sp|Q9FGT1|ROS3_ARATH	Q9FGT1	Q9FGT1	At5g58130	AT5G58130.1	RNA-binding (RRM/RBD/RNP motifs) family protein;Encodes ROS3 (repressor of silencing 3), a RNA-binding protein required for DNA demethylation.	ROS3_ARATH	ROS3	748	Arabidopsis thaliana	2:Experimental evidence at transcript level	nucleus	1	0.9977	20.4798	21.8725	18.2203	18.2879		21.7036	21.5155	NA	NA	2	2	0	0	2	2	0	0	2	2	0	0
+	3.79021	2.90732	AMPD	sp|O80452|AMPD_ARATH	O80452	O80452	At2g38280	AT2G38280.1	AMP deaminase, putative / myoadenylate deaminase, putative;Encodes a protein with in vitro AMP deaminase activity that is involved in embryogenesis. Homozygous mutant embryos fail to develop past the zygote stage.	AMPD_ARATH	AMPD	839	Arabidopsis thaliana	1:Experimental evidence at protein level	endoplasmic reticulum	1	0.999	30.4206	30.4005	27.5389	27.4676		30.6713	30.6198	27.5609	27.5315	40	46	16	15	40	46	16	15	40	46	16	15
+	3.74314	2.89576	PGDH2	sp|O04130|SERA2_ARATH		O04130	At1g17745	AT1G17745.1	D-3-phosphoglycerate dehydrogenase;encodes a 3-Phosphoglycerate dehydrogenase	SERA2_ARATH	PGDH2	624	Arabidopsis thaliana	1:Experimental evidence at protein level	plastid	chloroplastic\""""	1	25.5363	25.4988	22.5877	22.6559		29.843	29.7755	29.8004	29.8249	1	13	11	1	1	13	11	1	3	14	12	2
+	1.60242	2.87836	MIJ24.8	tr|Q9FKA3|Q9FKA3_ARATH	Q9FKA3	Q9FKA3	At5g39590	AT5G39590.1	TLD-domain containing nucleolar protein;	Q9FKA3_ARATH	MIJ24.8	542	Arabidopsis thaliana	1:Experimental evidence at protein level	golgi	1	0.999	24.4933	24.6239	21.2212	22.1393		19.651	19.4601	NA	NA	7	8	0	1	7	8	0	1	7	8	0	1
+	1.65138	2.87519	URGT3	sp|Q9FIH5|URGT3_ARATH	Q9FIH5	Q9FIH5	At5g42420	AT5G42420.1	Nucleotide-sugar transporter family protein;	URGT3_ARATH	URGT3	350	Arabidopsis thaliana	1:Experimental evidence at protein level	golgi	1	0.999	22.4995	22.6778	20.1411	19.2858		22.7503	22.8972	NA	NA	2	2	0	0	0	0	0	0	2	2	0	0
+	1.64408	2.8742	RABF1	sp|Q9CB01|RABF1_ARATH	Q9CB01	Q9CB01	At3g54840	AT3G54840.1	Ras-related small GTP-binding family protein;Encodes a novel Rab-like GTP-ase that is localized to the peripheral membrane of the endosome.	RABF1_ARATH	RABF1	202	Arabidopsis thaliana	1:Experimental evidence at protein level	golgi	1	0.9974	20.0936	20.679	17.8413	17.1829		23.6757	23.5165	22.877	22.826	1	2	0	0	0	0	0	0	2	4	0	1
+	2.408	2.87403	CPN10-2	sp|O80504|CH102_ARATH		O80504	At2g44650	AT2G44650.1	chloroplast chaperonin 10;Encodes a chloroplast-localized chaperonin 10 whose mRNA is expressed in leaves and stems but not roots.	CH102_ARATH	CPN10-2	139	Arabidopsis thaliana	2:Experimental evidence at transcript level	plastid	chloroplastic\""""	0.993	21.5455	21.5357	18.4864	18.8467		22.8752	22.88	22.0853	22.448	0	1	1	0	0	1	1	0	0	1	1	1
+	1.37594	2.86997	PGPS2	sp|Q9M2W3|PGPS2_ARATH	Q9M2W3	Q9M2W3	At3g55030	AT3G55030.1	phosphatidylglycerolphosphate synthase 2;Encodes a phosphatidylglycerolphosphate synthase.	PGPS2_ARATH	PGPS2	233	Arabidopsis thaliana	1:Experimental evidence at protein level	vacuole	0.9998	0.9987	21.3058	21.124	17.7437	18.9462		25.0526	24.9584	24.6703	24.8093	2	1	0	0	1	1	0	0	2	1	0	0
+	0.906138	2.86775	ORC1B	sp|Q9SU24|ORC1B_ARATH	Q9SU24	Q9SU24	At4g12620	AT4G12620.1	origin of replication complex 1B;Origin Recognition Complex subunit 1b. Involved in the initiation of DNA replication. Regulated transcriptionally during cell cycle, peaking at G1/S-phase. Target of E2F/DF family of transcription factors. Interacts with ORC2 and ORC5. Highly expressed in proliferating cells. Expression levels are independent of light regime.	ORC1B_ARATH	ORC1B	813	Arabidopsis thaliana	1:Experimental evidence at protein level	nucleus	1	0.9986	19.8015	20.8019	18.4329	16.435		25.6292	25.8069	24.8858	25.1332	2	3	0	0	1	2	0	0	2	3	0	0
+	0.710654	2.86525	APG	sp|Q9LU14|APG2_ARATH	Q9LU14	Q9LU14	At3g16370	AT3G16370.1	GDSL-like Lipase/Acylhydrolase superfamily protein;	APG2_ARATH	APG	353	Arabidopsis thaliana	2:Experimental evidence at transcript level	extracellular	0.9998	0.9987	22.7549	20.2096	17.8392	19.3949		23.0057	20.429	NA	NA	1	1	0	0	1	1	0	0	1	1	0	0
+	1.18992	2.86096	LON2	sp|O64948|LONP2_ARATH		O64948	At5g47040	AT5G47040.1	lon protease 2;Encodes a member of the Lon protease-like proteins (Lon1/At5g26860, Lon2/At5g47040, Lon3/At3g05780, Lon4/At3g05790). Lon is a multifunctional ATP-dependent protease which exists in bacteria, archaea and within organelles in eukaryotic cells. Lon proteases are responsible for the degradation of abnormal, damaged and unstable proteins.	LONP2_ARATH	LON2	888	Arabidopsis thaliana	2:Experimental evidence at transcript level	peroxisome	peroxisomal\""""	1	21.9626	22.2156	19.9822	18.4741		25.8069	26.0148	24.3778	24.3101	0	3	4	1	0	3	4	1	0	3	4	1
+	0.940168	2.85784	VTE6	sp|Q9SYM0|VTE6_ARATH	tr|F4IBS8|F4IBS8_ARATH	Q9SYM0	At1g78620	AT1G78620.1	Protein of unknown function DUF92, transmembrane;	VTE6_ARATH	VTE6	333	Arabidopsis thaliana	1:Experimental evidence at protein level	plastid	chloroplastic\""""	0.9978	21.539	21.5285	17.6141	19.7377		21.7897	21.7479	NA	NA	0	1	2	0	0	0	0	0	0	1	2	0
+	1.68955	2.85715	PBL1	sp|Q8H186|PBL1_ARATH	Q8H186	Q8H186	At3g55450	AT3G55450.1	PBS1-like 1;	PBL1_ARATH	PBL1	389	Arabidopsis thaliana	1:Experimental evidence at protein level	plasma membrane	0.9964	0.9984	22.0796	21.501	19.2305	18.6358		NA	NA	21.0876	NA	1	2	0	0	0	0	0	0	3	4	1	1
+	1.81582	2.85364	PDV1	sp|Q9FK13|PDV1_ARATH	Q9FK13	Q9FK13	At5g53280	AT5G53280.1	plastid division1;An integral outer envelope membrane protein (as its homolog PDV2), component of the plastid division machinery. Similar to ARC5, PDV1 localized to a discontinuous ring at the division site in wild-type plants. PDV1 and PDV2 are required for localization of ARC5 at the chloroplast division site. Topological analysis showed that the large N-terminal region of PDV1 upstream of the …	PDV1_ARATH	PDV1	272	Arabidopsis thaliana	1:Experimental evidence at protein level	plastid	0.9628	0.999	21.6444	21.1555	18.2863	18.8063		25.6784	26.1585	26.5315	26.6458	1	1	0	0	1	1	0	0	1	1	0	0
+	4.26118	2.85042	PMD2	sp|Q9SHJ6|PMD2_ARATH	Q9SHJ6	Q9SHJ6	At1g06530	AT1G06530.1	Tropomyosin-related;	PMD2_ARATH	PMD2	323	Arabidopsis thaliana	1:Experimental evidence at protein level	mitochondrion	1	0.999	28.7841	28.7783	25.9517	25.9099		27.8682	27.673	25.7895	25.9134	22	26	11	11	22	26	11	11	22	26	11	11
+	2.9465	2.8472	MSI1	sp|O22467|MSI1_ARATH	O22467	O22467	At5g58230	AT5G58230.1	Transducin/WD40 repeat-like superfamily protein;Encodes a WD-40 repeat containing protein that functions in chromatin assembly as part of the CAF1 and FIE complex. Mutants exhibit parthenogenetic development that includes proliferation of unfertilized endosperm and embryos. In heterozygous plants 50% of embryos abort. Of the aborted embryos the early aborted class are homozygous and the later abo…	MSI1_ARATH	MSI1	424	Arabidopsis thaliana	1:Experimental evidence at protein level	nucleus	0.9548	0.9988	21.2478	21.3891	18.536	18.4065		23.7077	22.4948	23.3778	23.4676	0	1	0	0	0	1	0	0	0	1	0	0
+	2.05675	2.83484	CBSCBSPB5	sp|P0DH79|Y5064_ARATH	P0DH79	P0DH79	At5g50640	AT5G50640.1	CBS / octicosapeptide/Phox/Bemp1 (PB1) domains-containing protein;	Y5064_ARATH	CBSCBSPB5	548	Arabidopsis thaliana	1:Experimental evidence at protein level	plastid	0.9991	0.9979	21.1424	21.3948	18.1981	18.6694		31.0673	31.0084	30.8682	30.8829	1	1	0	0	0	0	0	0	1	1	0	0
+	2.16153	2.82261	GAMMACA3	sp|Q94AU7|GCA3_ARATH		Q94AU7	At5g66510	AT5G66510.1	gamma carbonic anhydrase 3;Encodes mitochondrial gamma carbonic anhydrase. Component of the NADH dehydrogenase complex.	GCA3_ARATH	GAMMACA3	258	Arabidopsis thaliana	1:Experimental evidence at protein level	mitochondrion	mitochondrial\""""	1	21.9406	22.1584	19.4358	19.018		NA	NA	22.2684	22.1488	0	1	2	0	0	1	2	0	1	2	2	1
+	1.24642	2.81082	At1g27300	tr|Q9FZK5|Q9FZK5_ARATH	Q9FZK5	Q9FZK5	At1g27300	AT1G27300.1	;	Q9FZK5_ARATH	At1g27300	200	Arabidopsis thaliana	1:Experimental evidence at protein level	golgi	0.9999	0.999	21.5169	22.2136	18.448	19.6609		21.7676	22.433	NA	NA	1	2	0	0	1	2	0	0	1	2	0	0
+	1.71537	2.80515	CRK34	sp|Q9LDQ3|CRK34_ARATH	Q9LDQ3	Q9LDQ3	At4g11530	AT4G11530.1	cysteine-rich RLK (RECEPTOR-like protein kinase) 34;Encodes a cysteine-rich receptor-like protein kinase.	CRK34_ARATH	CRK34	669	Arabidopsis thaliana	3:Protein inferred from homology	plasma membrane	0.4667	0.9888	20.1789	20.5466	17.9073	17.208		22.6242	23.0339	22.3761	23.1929	0	1	0	0	0	0	0	0	0	2	1	1
+	0.735727	2.80179	ER-ANT1	sp|Q8LB08|ADT4_ARATH		Q8LB08	At5g17400	AT5G17400.1	endoplasmic reticulum-adenine nucleotide transporter 1;This gene is predicted to encode an ER-localized adenine nucleotide transporter with six putative transmembrane helices. It appears to act as a ATP:ADP antiporter when expressed in E.coli plasma membranes. Transcript levels for several ER-localized chaperones (e.g. BIP1/2) and other ATP-requiring ER proteins (e.g. CPK2) are reduced in er-ant1…	ADT4_ARATH	ER-ANT1	306	Arabidopsis thaliana	2:Experimental evidence at transcript level	endoplasmic reticulum	ATP carrier protein ER-ANT1\""""	0.8656	22.9149	22.886	21.5008	18.6964		23.2405	23.2679	22.6707	22.6202	0	0	0	1	0	0	0	1	0	0	0	1
+	1.83401	2.79419	At1g03830	tr|F4I2I5|F4I2I5_ARATH	F4I2I5	F4I2I5	At1g03830	AT1G03830.1	guanylate-binding family protein;	F4I2I5_ARATH	At1g03830	1013	Arabidopsis thaliana	1:Experimental evidence at protein level	nucleus	1	0.999	21.478	21.4809	19.0273	18.3432		21.7287	21.7002	NA	NA	2	2	0	0	0	0	0	0	2	2	0	0
+	1.02089	2.79296	ARL8A	sp|Q8VY57|ARL8A_ARATH	Q8VY57	Q8VY57	At3g49870	AT3G49870.1	ADP-ribosylation factor-like A1C;A member of ARF-like GTPase family. A thaliana has 21 members, in two subfamilies, ARF and ARF-like (ARL) GTPases.	ARL8A_ARATH	ARL8A	184	Arabidopsis thaliana	2:Experimental evidence at transcript level	cytosol	1	0.999	21.3213	21.3428	19.4691	17.6091		21.572	21.5621	NA	NA	1	1	0	0	0	0	0	0	6	7	2	3
+	1.61743	2.77514	P67	sp|Q8GWE0|PP314_ARATH		Q8GWE0	At4g16390	AT4G16390.1	pentatricopeptide (PPR) repeat-containing protein;	PP314_ARATH	P67	702	Arabidopsis thaliana	1:Experimental evidence at protein level	plastid	chloroplastic\""""	1	22.7115	23.0294	20.5046	19.686		NA	19.1417	19.8251	20.5009	0	3	3	0	0	3	3	0	0	3	3	0
+	2.89277	2.77198	T24C20_20	tr|Q42338|Q42338_ARATH	Q42338	Q42338	At3g48140	AT3G48140.1	B12D protein;	Q42338_ARATH	T24C20_20	88	Arabidopsis thaliana	1:Experimental evidence at protein level	peroxisome	0.9632	0.999	21.7835	21.8725	19.1447	18.9673		22.0342	22.0918	NA	NA	1	1	0	0	1	1	0	0	1	1	0	0
+	2.62826	2.76884	PCMP-H21	sp|Q9LNU6|PPR53_ARATH	Q9LNU6	Q9LNU6	At1g20230	AT1G20230.1	Pentatricopeptide repeat (PPR) superfamily protein;	PPR53_ARATH	PCMP-H21	760	Arabidopsis thaliana	2:Experimental evidence at transcript level	mitochondrion	1	0.9989	22.1546	22.0008	19.4193	19.1985		25.3031	25.275	24.5754	24.6486	2	1	0	0	2	1	0	0	3	1	0	0
+	1.11722	2.75363	BCA5	sp|Q94CE3|BCA5_ARATH		Q94CE3	At4g33580	AT4G33580.1	beta carbonic anhydrase 5;	BCA5_ARATH	BCA5	301	Arabidopsis thaliana	2:Experimental evidence at transcript level	plastid	chloroplastic\""""	1	21.7142	22.0701	18.3505	19.9265		20.5051	20.4778	21.7192	21.7206	0	1	3	0	0	1	3	0	0	1	3	0
+	1.35012	2.7455	NRAMP3	sp|Q9SNV9|NRAM3_ARATH	Q9SNV9	Q9SNV9	At2g23150	AT2G23150.1	natural resistance-associated macrophage protein 3;Encodes a member of the Nramp2 metal transporter family;like its homolog Atnramp4, localized in vacuolar membrane. Seedlings of double mutant, atnramp3-1 atnramp4-1, were arrested at early germination.	NRAM3_ARATH	NRAMP3	509	Arabidopsis thaliana	1:Experimental evidence at protein level	vacuole	0.9634	0.999	21.1121	20.9223	18.8646	17.6788		21.6313	21.1449	NA	NA	1	1	0	0	1	1	0	0	1	1	0	0
+	2.76974	2.74017	3BETAHSD/D3	sp|A9X4U2|HSDD3_ARATH	A9X4U2	A9X4U2	At2g43420	AT2G43420.1	3-beta hydroxysteroid dehydrogenase/isomerase family protein;	HSDD3_ARATH	3BETAHSD/D3	561	Arabidopsis thaliana	2:Experimental evidence at transcript level	plasma membrane	1	0.999	22.7996	22.9338	20.0355	20.2176		23.0503	23.1532	NA	20.2814	5	3	0	0	5	3	0	0	5	3	0	0
+	0.724626	2.73512	At1g65280	tr|Q0WVU7|Q0WVU7_ARATH	Q0WVU7	Q0WVU7	At1g65280	AT1G65280.1	DNAJ heat shock N-terminal domain-containing protein;	Q0WVU7_ARATH	At1g65280	588	Arabidopsis thaliana	1:Experimental evidence at protein level	nucleus	0.9833	0.9849	19.9551	22.1491	17.4588	19.1752		22.9043	23.4298	23.6649	23.9134	1	1	0	0	1	1	0	0	1	1	0	0
+	1.60047	2.73355	AAE17	sp|F4KBF3|AAE17_ARATH		F4KBF3	At5g23050	AT5G23050.1	acyl-activating enzyme 17;	AAE17_ARATH	AAE17	721	Arabidopsis thaliana	2:Experimental evidence at transcript level	peroxisome	peroxisomal\""""	1	21.243	21.5739	19.0841	18.2657		21.4937	21.7933	NA	NA	0	3	2	0	0	0	0	0	0	3	2	0
+	2.79132	2.73095	FH9	sp|Q8GX37|FH9_ARATH	Q8GX37	Q8GX37	At5g48360	AT5G48360.1	Actin-binding FH2 (formin homology 2) family protein;	FH9_ARATH	FH9	782	Arabidopsis thaliana	2:Experimental evidence at transcript level	plasma membrane	1	0.999	21.1263	21.1757	18.5272	18.3129		26.1757	26.3778	25.965	25.8764	3	1	0	0	3	1	0	0	3	1	0	0
+	1.71497	2.7249	F26K24.14	tr|Q9SF14|Q9SF14_ARATH	Q9SF14	Q9SF14	At3g11850	AT3G11850.1	Protein of unknown function, DUF593;	Q9SF14_ARATH	F26K24.14	504	Arabidopsis thaliana	1:Experimental evidence at protein level	nucleus	1	0.999	21.9386	21.8947	19.575	18.8084		24.2679	24.2821	22.9831	23.3101	2	2	0	0	2	2	0	0	2	3	0	0
+	2.42459	2.72184	At5g25754	tr|F4JY76|F4JY76_ARATH	F4JY76	F4JY76	At5g25754	AT5G25754.1	RNA polymerase I-associated factor PAF67;	F4JY76_ARATH	At5g25754	514	Arabidopsis thaliana	1:Experimental evidence at protein level	cytosol	0.9431	0.9984	20.6644	20.553	17.729	18.0447		NA	NA	20.2908	NA	1	1	0	0	1	1	0	0	1	1	0	0
+	1.69448	2.71894	ISA1	sp|O04196|ISOA1_ARATH		O04196	At2g39930	AT2G39930.1	isoamylase 1;Encodes an isoamylase-type debranching enzyme. Mutations in this gene cause the loss of detectable isoamylase activity and the disruption of normal starch structure. Mutants have reduced starch content and abnormally structured amylopectins and phytoglycogens. It has been postulated that AtISA1 interacts with AtISA2 to form the Iso1 complex.	ISOA1_ARATH	ISA1	783	Arabidopsis thaliana	1:Experimental evidence at protein level	plastid	chloroplastic\""""	1	22.9931	23.0907	19.9335	20.7124		24.3376	24.239	22.6906	22.4397	0	3	4	0	0	1	1	0	0	3	4	0
+	1.86937	2.70123	TAP46	sp|Q8LDQ4|TAP46_ARATH	Q8LDQ4	Q8LDQ4	At5g53000	AT5G53000.1	2A phosphatase associated protein of 46 kD;PP2A-associated protein with a possible function in the chilling response	TAP46_ARATH	TAP46	405	Arabidopsis thaliana	1:Experimental evidence at protein level	nucleus	0.9997	0.9989	21.4289	21.2256	18.3255	18.9264		21.6796	21.4449	NA	NA	2	1	0	0	2	1	0	0	2	1	0	0
+	2.59834	2.701	KDTA	sp|Q8VZA5|KDTA_ARATH	tr|A0A1P8BCT3|A0A1P8BCT3_ARATH	Q8VZA5	At5g03770	AT5G03770.1	KDO transferase A;Encodes a putative KDO (3-deoxy-D-manno-octulosonate) transferase	KDTA_ARATH	KDTA	447	Arabidopsis thaliana	2:Experimental evidence at transcript level	mitochondrion	mitochondrial\""""	0.9999	21.0895	20.8184	18.2431	18.2628		20.3452	NA	NA	20.1539	0	1	2	0	0	0	0	0	0	1	2	0
+	1.81437	2.70089	HXK2	sp|P93834|HXK2_ARATH	P93834	P93834	At2g19860	AT2G19860.1	hexokinase 2;Encodes a protein with hexokinase activity (AtHXK2) and acts as a sensor for plant sugar responses.	HXK2_ARATH	HXK2	502	Arabidopsis thaliana	1:Experimental evidence at protein level	mitochondrion	1	0.999	23.6718	23.4456	21.1767	20.5389		NA	20.4038	NA	NA	6	2	0	0	2	0	0	0	11	8	0	0
+	0.827972	2.69919	AT1G69210	tr|Q94JV0|Q94JV0_ARATH	Q94JV0	Q94JV0	At1g69210	AT1G69210.1	Uncharacterised protein family UPF0090;	Q94JV0_ARATH	AT1G69210	305	Arabidopsis thaliana	1:Experimental evidence at protein level	mitochondrion	1	0.9989	21.3729	21.4928	17.5594	19.908		23.5869	23.5404	22.9601	22.9729	2	2	0	0	1	1	0	0	2	2	0	0
+	1.92635	2.69792	At5g45490	sp|Q9FHI7|DRL35_ARATH	Q9FHI7	Q9FHI7	At5g45490	AT5G45490.1	P-loop containing nucleoside triphosphate hydrolases superfamily protein;	DRL35_ARATH	At5g45490	354	Arabidopsis thaliana	2:Experimental evidence at transcript level	cytosol	0.9997	0.9987	21.6895	21.7507	19.3169	18.7274		21.0323	21.0122	NA	21.7493	2	1	0	0	2	1	0	0	2	1	0	0
+	1.81655	2.69508	FACE1	sp|Q8RX88|FACE1_ARATH	Q8RX88	Q8RX88	At4g01320	AT4G01320.1	Peptidase family M48 family protein;CAAX protease with broad substrate specificity. Localized exclusively to the endoplasmic reticulum.	FACE1_ARATH	FACE1	424	Arabidopsis thaliana	1:Experimental evidence at protein level	endoplasmic reticulum	0.9583	0.9989	20.4842	20.7955	17.6462	18.2434		25.2058	25.1565	25.2207	25.772	1	1	0	0	0	0	0	0	1	1	0	0
+	1.14307	2.69479	ACS12	sp|Q8GYY0|1A112_ARATH	Q8GYY0	Q8GYY0	At5g51690	AT5G51690.1	1-amino-cyclopropane-1-carboxylate synthase 12;Encodes an aminotransferase with broad specificity for aspartate and aromatic amino aids such as tyrosine and phenylalanine. It does not act on branched chain amino acids and does not have ACC synthase activity.	1A112_ARATH	ACS12	495	Arabidopsis thaliana	2:Experimental evidence at transcript level	mitochondrion	1	0.999	22.2871	22.4963	20.4543	18.9394		22.5378	22.7156	20.4764	19.0033	3	3	0	0	1	1	0	0	3	3	0	0
+	2.11193	2.69198	ABC1	sp|Q9SBB2|ABC1_ARATH		Q9SBB2	At4g01660	AT4G01660.1	ABC transporter 1;Encodes an ABC1-like protein, member of the ATH subfamily;putative ABC transporter;isolated by functional complementation of a yeast abc1 mutant	ABC1_ARATH	ABC1	623	Arabidopsis thaliana	2:Experimental evidence at transcript level	mitochondrion	mitochondrial\""""	1	24.1533	24.1782	21.7115	21.2361		24.4041	24.3975	21.7336	21.2999	0	9	5	1	0	9	5	1	0	9	5	1
+	1.63721	2.68361	AT5G07900	tr|Q9SD94|Q9SD94_ARATH	Q9SD94	Q9SD94	At5g07900	AT5G07900.1	Mitochondrial transcription termination factor family protein;	Q9SD94_ARATH	AT5G07900	405	Arabidopsis thaliana	1:Experimental evidence at protein level	mitochondrion	1	0.9975	20.6992	21.1895	18.5952	17.9263		19.9433	19.9525	21.0726	21.0171	2	2	0	0	2	2	0	0	2	2	0	0
+	0.942617	2.68351	TTN9	tr|A0A1I9LSI5|A0A1I9LSI5_ARATH	A0A1I9LSI5	A0A1I9LSI5	At3g20070	AT3G20070.1	titan9;Encodes a plant-specific protein of unknown function. Mutant embryos contain at most four small cells. The endosperm nucleoli are enlarged. Gene is expressed in siliques based on EST information.	A0A1I9LSI5_ARATH	TTN9	238	Arabidopsis thaliana	1:Experimental evidence at protein level	nucleus	0.9995	0.9985	21.648	21.4809	17.8907	19.8711		21.8987	21.7002	NA	NA	1	1	1	1	0	0	0	0	1	1	1	1
+	1.903	2.68201	AT3G23175	tr|Q8GYI3|Q8GYI3_ARATH	Q8GYI3	Q8GYI3	At3g23175	AT3G23175.1	HR-like lesion-inducing protein-related;	Q8GYI3_ARATH	AT3G23175	169	Arabidopsis thaliana	1:Experimental evidence at protein level	endoplasmic reticulum	0.999	0.9968	21.5122	21.5532	18.5486	19.1527		22.4298	21.9728	22.2951	21.7329	1	1	0	0	1	1	0	0	1	1	0	0
+	2.52162	2.67776	RSZ21	sp|O81127|RSZ21_ARATH	O81127	O81127	At1g23860	AT1G23860.1	RS-containing zinc finger protein 21;Encodes a 9G8-like serine-arginine rich (SR) protein that interacts in vivo with U1-70K, a U1 small nuclear ribonucleoprotein 70-kDa protein that is involved in nuclear precursor mRNA processing.	RSZ21_ARATH	RSZ21	187	Arabidopsis thaliana	1:Experimental evidence at protein level	nucleus	1	0.999	23.7426	23.5997	21.1221	20.8647		23.9933	23.8191	21.1442	20.9286	1	4	1	1	1	4	1	1	1	6	1	3
+	0.830266	2.6767	ITPK1	sp|Q9SBA5|ITPK1_ARATH	Q9SBA5	Q9SBA5	At5g16760	AT5G16760.1	Inositol 1,3,4-trisphosphate 5/6-kinase family protein;Encodes a inositol 1,3,4-trisphosphate 5/6-kinase.	ITPK1_ARATH	ITPK1	319	Arabidopsis thaliana	1:Experimental evidence at protein level	cytosol	1	0.9976	21.638	21.5884	20.0984	17.7746		23.5754	23.2332	23.9672	23.5754	2	2	0	0	2	2	0	0	2	2	0	0
+	1.11759	2.67533	At2g13440	tr|Q9SHS2|Q9SHS2_ARATH	Q9SHS2	Q9SHS2	At2g13440	AT2G13440.1	glucose-inhibited division family A protein;	Q9SHS2_ARATH	At2g13440	723	Arabidopsis thaliana	1:Experimental evidence at protein level	plastid	0.94	0.9983	20.9982	20.9061	19.06	17.4937		27.8682	27.6181	26.8504	27.0609	1	1	0	0	1	1	0	0	1	1	0	0
+	1.90515	2.67324	At1g27930	sp|Q9C7F9|MT127_ARATH	Q9C7F9	Q9C7F9	At1g27930	AT1G27930.1	Protein of unknown function (DUF579);Function unknown. Interacts with eIF3.	MT127_ARATH	At1g27930	289	Arabidopsis thaliana	1:Experimental evidence at protein level	golgi	1	0.9988	22.7855	22.3967	19.6881	20.1477		23.0362	22.6161	NA	20.2115	3	3	0	1	3	3	0	1	3	3	0	1
+	1.05766	2.6688	PIRL5	sp|Q5G5E0|PIRL5_ARATH	Q5G5E0	Q5G5E0	At2g17440	AT2G17440.1	plant intracellular ras group-related LRR 5;Encodes PIRL5, a member of the Plant Intracellular Ras-group-related LRRs (Leucine rich repeat proteins). PIRLs are a distinct, plant-specific class of intracellular LRRs that likely mediate protein interactions, possibly in the context of signal transduction.	PIRL5_ARATH	PIRL5	526	Arabidopsis thaliana	2:Experimental evidence at transcript level	plasma membrane	1	0.9987	20.4497	20.4458	18.6253	16.9326		21.757	21.9093	NA	NA	2	3	1	0	2	3	1	0	2	3	1	0
+	0.653087	2.66723	NTL9	sp|F4JN35|NTL9_ARATH	F4JN35	F4JN35	At4g35580	AT4G35580.1	NAC transcription factor-like 9;	NTL9_ARATH	NTL9	512	Arabidopsis thaliana	1:Experimental evidence at protein level	nucleus	1	0.9987	20.8838	21.9309	17.3084	20.1719		21.3039	22.2177	22.8863	22.5864	3	3	0	0	0	1	0	0	3	3	0	0
	0.471111	2.66062	PREP2	sp|Q8VY06|PREP2_ARATH		Q8VY06	At1g49630	AT1G49630.1	presequence protease 2;Zinc metalloprotease pitrilysin subfamily A. Signal peptide degrading enzyme targeted to mitochondria and chloroplasts. Expressed in flower, leaf and root. Not expressed in silique and shoot.	PREP2_ARATH	PREP2	1080	Arabidopsis thaliana	1:Experimental evidence at protein level	plastid,mitochondrion	chloroplastic/mitochondrial\""""	0.9952	20.0829	23.7212	18.1337	20.3492		19.6474	18.7833	NA	18.9635	0	3	2	0	0	0	1	0	0	3	2	0
+	1.84196	2.65923	SDP1	sp|Q9LZA6|SDP1_ARATH	Q9LZA6	Q9LZA6	At5g04040	AT5G04040.1	Patatin-like phospholipase family protein;Encodes a triacylglycerol lipase that is involved in storage lipid breakdown during seed germination. The mutant plant exhibits a much slower rate of postgerminative growth than the wild type.	SDP1_ARATH	SDP1	825	Arabidopsis thaliana	1:Experimental evidence at protein level	vacuole	1	0.999	24.7977	24.6382	22.3712	21.7463		25.0484	24.8576	22.3933	21.8101	4	5	0	0	4	5	0	0	4	5	0	0
+	2.58228	2.65648	F26K24.24	tr|Q9SF04|Q9SF04_ARATH	Q9SF04	Q9SF04	At3g11950	AT3G11950.1	TRAF-like superfamily protein;publications Tian et al (2007) and Sadre et al (2006) refer to At3g11950. The prenyltransferase gene studied is actually At3g11945 which arises from a split of the previous At3g11950 gene model.	Q9SF04_ARATH	F26K24.24	572	Arabidopsis thaliana	1:Experimental evidence at protein level	nucleus	1	0.9989	21.9398	22.0348	19.2032	19.4584		21.9959	21.9363	NA	NA	3	2	0	0	3	2	0	0	3	2	0	0
+	2.83146	2.65586	At5g10740	sp|Q8LAY8|P2C69_ARATH	Q8LAY8	Q8LAY8	At5g10740	AT5G10740.1	Protein phosphatase 2C family protein;	P2C69_ARATH	At5g10740	354	Arabidopsis thaliana	2:Experimental evidence at transcript level	cytosol	1	0.9985	22.6302	22.5693	19.8465	20.0414		NA	NA	20.7561	NA	0	3	0	0	0	1	0	0	3	7	2	2
+	0.664374	2.6524	PHS2	sp|Q9SD76|PHS2_ARATH		Q9SD76	At3g46970	AT3G46970.1	alpha-glucan phosphorylase 2;Encodes a cytosolic alpha-glucan phosphorylase. In vitro, the enzyme has a preference for branched polysaccharides, such as glycogen.	PHS2_ARATH	PHS2	841	Arabidopsis thaliana	1:Experimental evidence at protein level	cytosol	cytosolic\""""	1	21.7637	21.5425	17.517	20.4845		20.0933	20.7688	NA	NA	0	4	1	0	0	4	1	0	0	4	1	0
+	2.04118	2.64721	AAPT1	sp|O82567|AAPT1_ARATH	O82567	O82567	At1g13560	AT1G13560.1	aminoalcoholphosphotransferase 1;Encodes aminoalcoholphosphotransferase AAPT1.	AAPT1_ARATH	AAPT1	389	Arabidopsis thaliana	1:Experimental evidence at protein level	vacuole	0.9264	0.9979	21.9066	21.9053	19.0045	19.5129		22.1573	22.1246	NA	NA	1	0	1	0	1	0	1	0	1	0	1	0
+	0.938584	2.64668	COX6B-1	sp|Q9S7L9|CX6B1_ARATH	Q9S7L9	Q9S7L9	At1g22450	AT1G22450.1	cytochrome C oxidase 6B;subunit 6b of cytochrome c oxidase	CX6B1_ARATH	COX6B-1	191	Arabidopsis thaliana	1:Experimental evidence at protein level	mitochondrion	0.9633	0.999	21.4632	21.4487	19.7948	17.8237		22.0869	21.387	21.9076	22.2585	0	2	0	0	0	2	0	0	0	2	0	0
+	1.54044	2.64163	RICE1	sp|Q9SF21|RICE1_ARATH	Q9SF21	Q9SF21	At3g11770	AT3G11770.1	Polynucleotidyl transferase, ribonuclease H-like superfamily protein;	RICE1_ARATH	RICE1	200	Arabidopsis thaliana	1:Experimental evidence at protein level	vacuole	0.6887	0.9882	21.5861	20.9721	18.9778	18.2971		NA	20.2452	NA	20.8182	0	1	0	0	0	1	0	0	0	1	0	0
+	3.42237	2.63586	LDL3	sp|F4JLS1|LDL3_ARATH	F4JLS1	F4JLS1	At4g16310	AT4G16310.1	LSD1-like 3;	LDL3_ARATH	LDL3	1628	Arabidopsis thaliana	2:Experimental evidence at transcript level	nucleus	0.9316	0.9981	20.7827	20.8852	18.2005	18.1957		23.0466	22.8193	23.5404	23.391	1	1	0	0	1	1	0	0	1	1	0	0
+	1.85259	2.62496	ATP23	sp|Q9SRP6|ATP23_ARATH	Q9SRP6	Q9SRP6	At3g03420	AT3G03420.1	Ku70-binding family protein;	ATP23_ARATH	ATP23	194	Arabidopsis thaliana	1:Experimental evidence at protein level	mitochondrion	1	0.9988	22.3544	21.8033	19.6052	19.3026		21.2952	21.6409	NA	NA	6	3	0	1	2	0	0	0	6	3	0	1
+	0.972837	2.62024	ATL48	sp|Q7X843|ATL48_ARATH	Q7X843	Q7X843	At3g48030	AT3G48030.1	hypoxia-responsive family protein / zinc finger (C3HC4-type RING finger) family protein;	ATL48_ARATH	ATL48	349	Arabidopsis thaliana	1:Experimental evidence at protein level	mitochondrion	0.9609	0.9989	20.977	20.7372	19.16	17.3136		26.1757	26.067	NA	NA	1	1	0	0	1	1	0	0	1	1	0	0
+	0.846939	2.61638	CRK3	sp|Q9CAL2|CRK3_ARATH	Q9CAL2	Q9CAL2	At1g70530	AT1G70530.1	cysteine-rich RLK (RECEPTOR-like protein kinase) 3;Encodes a cysteine-rich receptor-like protein kinase.	CRK3_ARATH	CRK3	646	Arabidopsis thaliana	2:Experimental evidence at transcript level	plasma membrane	1	0.999	24.0868	24.2358	20.4386	22.6512		NA	NA	19.6632	19.7711	5	8	0	0	1	0	0	0	5	8	0	0
+	2.40985	2.61555	At3g53040	sp|Q9LF88|Y3304_ARATH	Q9LF88	Q9LF88	At3g53040	AT3G53040.1	late embryogenesis abundant protein, putative / LEA protein, putative;	Y3304_ARATH	At3g53040	479	Arabidopsis thaliana	2:Experimental evidence at transcript level	cytosol	1	0.999	26.8607	26.7783	24.3624	24.0456		26.1814	25.8717	21.9693	26.3729	14	15	1	2	13	15	1	2	14	15	1	2
+	1.02229	2.61538	QUA3	sp|Q93W95|PMTD_ARATH	Q93W95	Q93W95	At4g00740	AT4G00740.1	S-adenosyl-L-methionine-dependent methyltransferases superfamily protein;	PMTD_ARATH	QUA3	600	Arabidopsis thaliana	2:Experimental evidence at transcript level	golgi	1	0.9958	21.8665	22.2176	18.5753	20.2781		25.1604	25.1719	24.9361	25.0062	3	1	1	1	3	1	1	1	3	1	1	1
	0.571077	2.6125	MKD15.6	tr|Q8RUI8|Q8RUI8_ARATH	Q8RUI8	Q8RUI8	At5g23200	AT5G23200.1	;	Q8RUI8_ARATH	MKD15.6	399	Arabidopsis thaliana	1:Experimental evidence at protein level	mitochondrion	1	0.9955	21.7351	21.8049	20.879	17.436		22.5172	22.3453	21.7089	21.59	3	1	1	0	3	1	1	0	3	1	1	0
+	1.07111	2.60768	At3g47490	tr|A0A1I9LRA7|A0A1I9LRA7_ARATH	tr|Q9SN88|Q9SN88_ARATH\""""	A0A1I9LRA7	At3g47490	AT3G47490.1	HNH endonuclease;	A0A1I9LRA7_ARATH	At3g47490	254	Arabidopsis thaliana	1:Experimental evidence at protein level	plastid	1	0.999	22.7369	22.9131	21.025	19.4096		23.417	24.48	22.4407	22.6131	4	3	2	0	0	0	0	0	4	3	2	0
+	2.234	2.59783	At4g23540	tr|F4JNL5|F4JNL5_ARATH	F4JNL5	F4JNL5	At4g23540	AT4G23540.1	ARM repeat superfamily protein;	F4JNL5_ARATH	At4g23540	1131	Arabidopsis thaliana	1:Experimental evidence at protein level	nucleus	1	0.9987	20.9371	21.0376	18.1967	18.5824		22.69	22.8661	22.3807	22.5717	4	3	0	0	4	3	0	0	4	3	0	0
+	2.35634	2.59295	MNC6.8	tr|Q9FJC9|Q9FJC9_ARATH	Q9FJC9	Q9FJC9	At5g53540	AT5G53540.1	P-loop containing nucleoside triphosphate hydrolases superfamily protein;	Q9FJC9_ARATH	MNC6.8	403	Arabidopsis thaliana	1:Experimental evidence at protein level	cytosol,nucleus	1	0.999	27.8707	27.7729	25.0633	25.3944		22.3028	23.4923	22.403	22.1609	18	17	4	2	11	11	2	1	18	17	4	2
+	1.05426	2.58994	At2g16880	sp|Q9ZVX5|PP156_ARATH	Q9ZVX5	Q9ZVX5	At2g16880	AT2G16880.1	Pentatricopeptide repeat (PPR) superfamily protein;	PP156_ARATH	At2g16880	743	Arabidopsis thaliana	2:Experimental evidence at transcript level	mitochondrion	0.9996	0.9974	21.098	20.8876	17.5845	19.2212		23.7594	24.0609	22.2039	22.9237	2	0	0	0	2	0	0	0	2	0	0	0
+	1.26178	2.58844	HISN4	sp|Q9SZ30|HIS4_ARATH		Q9SZ30	At4g26900	AT4G26900.1	HIS HF;encodes a glutamine amidotransferase and cyclase, catalyzes the fifth and sixth steps of the histidine biosynthetic pathway	HIS4_ARATH	HISN4	592	Arabidopsis thaliana	2:Experimental evidence at transcript level	plastid	chloroplastic\""""	1	24.3073	24.1976	22.2934	21.0346		22.6456	21.6831	22.4115	22.3437	0	6	7	0	0	6	7	0	0	6	7	0
+	0.841364	2.58358	ELCL	sp|Q9FFY6|ELCL_ARATH	Q9FFY6	Q9FFY6	At5g13860	AT5G13860.1	ELCH-like;	ELCL_ARATH	ELCL	368	Arabidopsis thaliana	1:Experimental evidence at protein level	cytosol	1	0.999	22.0563	24.2483	20.4379	20.6995		24.976	25.2643	25.8336	25.7846	2	2	0	1	2	2	0	1	2	2	0	1
+	1.35311	2.58055	ISI1	tr|Q84J43|Q84J43_ARATH	Q84J43	Q84J43	At4g27750	AT4G27750.1	binding;A genetic locus involved in sugar sensing and coordinating carbohydrate synthesis and utilization by the whole plant. Lines carrying mutations in this gene shows restricted carbohydrate allocation to plant growth and seed set, elevated chlorophyll levels, and reduced sugar induction of starch biosynthesis.	Q84J43_ARATH	ISI1	305	Arabidopsis thaliana	1:Experimental evidence at protein level	nucleus	0.9998	0.9979	20.4213	21.3635	18.6189	18.0047		25.0854	24.9803	25.2821	25.5983	1	2	0	0	1	2	0	0	1	2	0	0
+	1.30832	2.57591	At3g20040	sp|Q56XE8|HXK4_ARATH	Q56XE8	Q56XE8	At3g20040	AT3G20040.1	Hexokinase;	HXK4_ARATH	At3g20040	502	Arabidopsis thaliana	1:Experimental evidence at protein level	mitochondrion	1	0.999	22.4295	22.6349	19.3719	20.5406		25.7103	25.6891	24.3444	24.6209	3	3	0	0	2	2	0	0	3	3	0	0
+	1.08958	2.56609	RTNLB4	sp|Q9FFS0|RTNLD_ARATH	Q9FFS0	Q9FFS0	At5g41600	AT5G41600.1	VIRB2-interacting protein 3;	RTNLD_ARATH	RTNLB4	257	Arabidopsis thaliana	1:Experimental evidence at protein level	endoplasmic reticulum	1	0.9989	22.9977	23.2105	19.7649	21.3111		23.2484	23.4298	NA	21.375	1	2	0	0	1	2	0	0	2	4	1	0
+	2.70813	2.56109	HXK3	sp|Q9LPS1|HXK3_ARATH	Q9LPS1	Q9LPS1	At1g50460	AT1G50460.1	hexokinase-like 1;	HXK3_ARATH	HXK3	498	Arabidopsis thaliana	1:Experimental evidence at protein level	mitochondrion	0.9632	0.994	20.3466	20.3258	17.8881	17.6621		23.0718	23.0743	21.9097	21.7617	1	1	0	0	0	0	0	0	2	2	0	0
+	2.03163	2.55459	RH6	sp|Q94BV4|RH6_ARATH	Q94BV4	Q94BV4	At2g45810	AT2G45810.1	DEA(D/H)-box RNA helicase family protein;	RH6_ARATH	RH6	528	Arabidopsis thaliana	2:Experimental evidence at transcript level	cytosol	0.9964	0.9951	20.4395	20.2223	17.5533	17.9993		24.2821	24.1488	24.1642	23.895	1	1	0	0	0	0	0	0	5	3	3	3
+	0.724417	2.55419	BIM2	sp|Q9CAA4|BIM2_ARATH	Q9CAA4	Q9CAA4	At1g69010	AT1G69010.1	BES1-interacting Myc-like protein 2;	BIM2_ARATH	BIM2	311	Arabidopsis thaliana	1:Experimental evidence at protein level	nucleus	0.9985	0.9949	22.763	22.4102	18.7434	21.3215		23.4298	23.5165	NA	NA	2	1	0	0	2	1	0	0	2	1	0	0
+	1.24184	2.55348	At3g27570	tr|F4IWK4|F4IWK4_ARATH	F4IWK4	F4IWK4	At3g27570	AT3G27570.1	Sucrase/ferredoxin-like family protein;	F4IWK4_ARATH	At3g27570	379	Arabidopsis thaliana	1:Experimental evidence at protein level	mitochondrion	1	0.9989	21.3916	21.5035	18.2575	19.5307		26.2961	26.329	26.2353	26.4738	1	1	0	0	1	1	0	0	31	35	17	15
+	1.26329	2.54465	AT1G72420	tr|F4IDC0|F4IDC0_ARATH	F4IDC0	F4IDC0	At1g72420	AT1G72420.1	NADH:ubiquinone oxidoreductase intermediate-associated protein 30;	F4IDC0_ARATH	AT1G72420	228	Arabidopsis thaliana	1:Experimental evidence at protein level	mitochondrion	1	0.9968	20.9747	21.5345	19.2631	18.1568		23.4676	23.3645	23.2029	23.391	2	2	0	0	0	0	0	0	3	3	0	0
+	2.17593	2.53738	MJC20.6	tr|A0A1P8BH69|A0A1P8BH69_ARATH	A0A1P8BH69	A0A1P8BH69	At5g41960	AT5G41960.1	;	A0A1P8BH69_ARATH	MJC20.6	165	Arabidopsis thaliana	1:Experimental evidence at protein level	plastid	0.9633	0.999	21.3257	21.0354	18.4938	18.7925		23.9043	23.9134	23.5869	23.5638	1	1	0	0	0	0	0	0	1	1	0	0
+	1.66612	2.53146	T20K12.100	tr|Q9M2E4|Q9M2E4_ARATH	Q9M2E4	Q9M2E4	At3g61200	AT3G61200.1	Thioesterase superfamily protein;	Q9M2E4_ARATH	T20K12.100	188	Arabidopsis thaliana	1:Experimental evidence at protein level	peroxisome	0.9999	0.999	21.7971	21.6643	18.8272	19.5713		22.0478	21.8836	NA	NA	1	2	0	0	1	2	0	0	1	2	0	0
+	1.89245	2.52186	AT2G43110	tr|Q8GWB4|Q8GWB4_ARATH	Q8GWB4	Q8GWB4	At2g43110	AT2G43110.1	;	Q8GWB4_ARATH	AT2G43110	288	Arabidopsis thaliana	1:Experimental evidence at protein level	nucleus	1	0.9983	22.513	21.9646	19.6282	19.8057		21.9007	22.0396	20.2545	NA	5	3	1	1	2	1	0	0	5	3	1	1
	0.583056	2.51562	HOL3	sp|Q6AWU6|HOL3_ARATH	Q6AWU6	Q6AWU6	At2g43940	AT2G43940.1	S-adenosyl-L-methionine-dependent methyltransferases superfamily protein;	HOL3_ARATH	HOL3	226	Arabidopsis thaliana	1:Experimental evidence at protein level	peroxisome	1	0.9987	18.8952	21.9936	18.411	17.4466		24.239	24.5404	24.6375	24.7945	1	2	0	0	1	2	0	0	1	2	0	0
+	1.24461	2.51447	QCR7-1	sp|Q9SUU5|QCR71_ARATH		Q9SUU5	At4g32470	AT4G32470.1	Cytochrome bd ubiquinol oxidase, 14kDa subunit;	QCR71_ARATH	QCR7-1	122	Arabidopsis thaliana	1:Experimental evidence at protein level	mitochondrion	mitochondrial\""""	0.9996	21.4005	22.4871	19.7425	19.1162		20.7571	20.8642	21.4987	21.4232	0	1	1	0	0	0	0	0	0	1	1	0
+	1.4171	2.51053	SRP9	sp|Q9SMU7|SRP09_ARATH	Q9SMU7	Q9SMU7	At3g49100	AT3G49100.1	Signal recognition particle, SRP9/SRP14 subunit;	SRP09_ARATH	SRP9	103	Arabidopsis thaliana	3:Protein inferred from homology	cytosol	0.8838	0.9965	20.5854	21.5959	18.5578	18.6025		20.8361	21.8153	NA	NA	1	1	0	0	1	1	0	0	1	1	0	0
+	2.06483	2.50817	VAMP714	sp|Q9FMR5|VA714_ARATH	Q9FMR5	Q9FMR5	At5g22360	AT5G22360.1	vesicle-associated membrane protein 714;Member of Synaptobrevin-like AtVAMP7C, v-SNARE protein family.	VA714_ARATH	VAMP714	221	Arabidopsis thaliana	1:Experimental evidence at protein level	golgi	0.946	0.9985	19.9228	20.3456	17.7271	17.525		20.1736	20.565	NA	NA	1	1	0	0	1	1	0	0	1	1	0	0
+	1.67273	2.5027	At2g34310	tr|A0A1P8AXX8|A0A1P8AXX8_ARATH	A0A1P8AXX8	A0A1P8AXX8	At2g34310	AT2G34310.1	;	A0A1P8AXX8_ARATH	At2g34310	234	Arabidopsis thaliana	1:Experimental evidence at protein level	plasma membrane	0.9993	0.9959	21.5183	21.5464	18.6592	19.4001		26.317	26.4346	25.9955	25.9517	2	0	0	0	0	0	0	0	2	0	0	0
	0.473436	2.50229	ABCC3	sp|Q9LK64|AB3C_ARATH	Q9LK64	Q9LK64	At3g13080	AT3G13080.1	multidrug resistance-associated protein 3;encodes an ATP-dependent MRP-like ABC transporter able to transport glutathione-conjugates as well as chlorophyll catabolites. The expression of this gene is upregulated by herbicide safeners such as benoxacor and fenclorim.	AB3C_ARATH	ABCC3	1514	Arabidopsis thaliana	1:Experimental evidence at protein level	vacuole	1	0.999	23.9439	22.8092	18.9632	22.7853		24.1946	23.0286	18.9853	22.8491	4	3	3	2	1	1	0	0	4	3	3	2
+	1.00095	2.49954	PCMP-H34	sp|Q9LW32|PP258_ARATH		Q9LW32	At3g26782	AT3G26782.1	Tetratricopeptide repeat (TPR)-like superfamily protein;	PP258_ARATH	PCMP-H34	659	Arabidopsis thaliana	2:Experimental evidence at transcript level	mitochondrion	mitochondrial\""""	0.5545	20.3054	20.2271	16.9127	18.6207		21.7612	19.1221	21.989	22.7005	0	1	1	0	0	1	1	0	0	1	1	0
	0.631665	2.49231	SEC23A	sp|Q84WV4|SC23A_ARATH	Q84WV4	Q84WV4	At4g01810	AT4G01810.1	Sec23/Sec24 protein transport family protein;	SC23A_ARATH	SEC23A	880	Arabidopsis thaliana	2:Experimental evidence at transcript level	golgi,endoplasmic reticulum	1	0.999	24.2477	24.3328	23.2741	20.3218		24.4984	24.5522	23.2961	20.3856	6	9	1	0	6	9	1	0	6	9	1	0
+	2.65461	2.49166	LRS1	tr|Q93ZS6|Q93ZS6_ARATH	Q93ZS6	Q93ZS6	At3g05090	AT3G05090.1	Transducin/WD40 repeat-like superfamily protein;Encodes a DCAF protein. Mutants are defective in lateral root development and suggest roles for DDB1�Cul4?mediated protein degradation in regulating auxin accumulation during lateral root primordium development and lateral root meristem emergence.	Q93ZS6_ARATH	LRS1	753	Arabidopsis thaliana	1:Experimental evidence at protein level	plasma membrane	1	0.999	26.7143	26.8415	24.1875	24.385		21.0319	NA	NA	NA	18	18	7	6	18	18	7	6	18	18	7	6
	0.47263	2.49096	BSH	sp|P93045|BSH_ARATH	P93045	P93045	At3g17590	AT3G17590.1	transcription regulatory protein SNF5, putative (BSH);Encodes the Arabidopsis homologue of yeast SNF5 and represents a conserved subunit of plant SWI/SNF complexes.	BSH_ARATH	BSH	240	Arabidopsis thaliana	1:Experimental evidence at protein level	nucleus	1	0.9989	22.9879	21.5656	17.9296	21.642		20.0549	20.2221	22.4466	24.4041	3	2	0	1	0	0	0	0	3	2	0	1
+	1.2054	2.48772	VPS11	sp|Q9SJ40|VPS11_ARATH	Q9SJ40	Q9SJ40	At2g05170	AT2G05170.1	vacuolar protein sorting 11;Homologous to yeast VPS11. Forms a complex with VCL1 and AtVPS33. Involved in vacuolar biogenesis.	VPS11_ARATH	VPS11	932	Arabidopsis thaliana	1:Experimental evidence at protein level	golgi	0.8877	0.9967	19.5553	20.2411	16.8561	17.9649		NA	20.4605	NA	NA	0	1	0	0	0	1	0	0	0	1	0	0
+	2.26616	2.48579	HP30-1	sp|Q9SCK3|HP301_ARATH	Q9SCK3	Q9SCK3	At3g49560	AT3G49560.1	Mitochondrial import inner membrane translocase subunit Tim17/Tim22/Tim23 family protein;	HP301_ARATH	HP30-1	261	Arabidopsis thaliana	1:Experimental evidence at protein level	plastid	1	0.9981	26.3247	26.2483	23.621	23.9804		24.7182	24.9316	24.5404	24.3031	5	3	1	2	5	3	1	2	6	4	1	2
+	0.992624	2.48574	GALT5	sp|Q8RX55|B3GTI_ARATH	Q8RX55	Q8RX55	At1g74800	AT1G74800.1	Galactosyltransferase family protein;	B3GTI_ARATH	GALT5	672	Arabidopsis thaliana	1:Experimental evidence at protein level	golgi	0.9185	0.9977	21.2765	20.6825	17.6869	19.3006		22.9034	22.6549	20.1762	NA	1	1	0	0	1	1	0	0	1	1	0	0
+	1.36107	2.48457	BGAL10	sp|Q9FN08|BGA10_ARATH	Q9FN08	Q9FN08	At5g63810	AT5G63810.1	beta-galactosidase 10;member of Glycoside Hydrolase Family 35	BGA10_ARATH	BGAL10	741	Arabidopsis thaliana	2:Experimental evidence at transcript level	extracellular	0.7783	0.9926	19.9349	20.0967	17.0013	18.0612		23.5404	23.6096	22.3193	23.0952	2	0	0	0	2	0	0	0	2	0	0	0
+	2.01857	2.47999	SR45	sp|Q9SEE9|SR45_ARATH	tr|A0A1P8APZ4|A0A1P8APZ4_ARATH	Q9SEE9	At1g16610	AT1G16610.1	arginine/serine-rich 45;Encodes SR45, a member of the highly conserved family of serine/arginine-rich (SR) proteins, which play key roles in pre-mRNA splicing and other aspects of RNA metabolism. SR45 is a spliceosome protein, interacts with SR33 and the U1-70K protein of the U1 snRNP. Also involved in plant sugar response. sr45-1 mutation confers hypersensitivity to glucose during early seedling…	SR45_ARATH	SR45	414	Arabidopsis thaliana	1:Experimental evidence at protein level	nucleus	1	0.999	27.6865	27.2041	25.0054	24.9251		27.9372	27.4234	25.0275	24.989	18	18	4	3	0	0	0	0	18	18	4	3
+	0.795707	2.47259	VPS45	sp|O49048|VPS45_ARATH	O49048	O49048	At1g77140	AT1G77140.1	vacuolar protein sorting 45;A peripheral membrane protein that associates with microsomal membranes, likely to function in the transport of proteins to the vacuole. It is a member of Sec1p protein family. It may be involved in the regulation of vesicle fusion reactions through interaction with t-SNAREs at the Golgi trans face.	VPS45_ARATH	VPS45	569	Arabidopsis thaliana	1:Experimental evidence at protein level	plasma membrane	1	0.9989	22.7459	22.6617	19.1023	21.3601		22.9966	22.8811	NA	21.4239	1	3	0	0	1	3	0	0	1	3	0	0
	0.376527	2.46724	PTP1	sp|O82656|PTP1_ARATH	O82656	O82656	At1g71860	AT1G71860.1	protein tyrosine phosphatase 1;Encodes a protein with tyrosine phosphatase activity that is downregulated in response to cold and upregulated in response to salt stress.	PTP1_ARATH	PTP1	340	Arabidopsis thaliana	1:Experimental evidence at protein level	plasma membrane	0.9999	0.999	19.0662	23.8497	18.4518	19.5296		21.1573	20.7108	NA	19.0184	1	2	0	0	1	1	0	0	1	2	0	0
+	1.61985	2.46531	SCL30A	sp|Q9LHP2|SL30A_ARATH	Q9LHP2	Q9LHP2	At3g13570	AT3G13570.1	SC35-like splicing factor 30A;encodes an SC35-like splicing factor of 30 kD that is localized to the nuclear specks.	SL30A_ARATH	SCL30A	262	Arabidopsis thaliana	1:Experimental evidence at protein level	nucleus	0.6575	0.9865	21.8359	21.5463	19.5867	18.8648		22.0867	21.7656	NA	NA	1	1	0	0	0	0	0	0	1	1	0	0
+	1.74636	2.46467	At4g24290	sp|Q9STW5|MACP2_ARATH	Q9STW5	Q9STW5	At4g24290	AT4G24290.1	MAC/Perforin domain-containing protein;	MACP2_ARATH	At4g24290	606	Arabidopsis thaliana	2:Experimental evidence at transcript level	plasma membrane	1	0.999	24.2477	24.2545	21.4518	22.1209		19.9825	20.8427	NA	NA	5	6	0	1	5	6	0	1	5	6	0	1
	0.417426	2.45917	PUR2	sp|P52420|PUR2_ARATH		P52420	At1g09830	AT1G09830.1	Glycinamide ribonucleotide (GAR) synthetase;glycinamide ribonucleotide synthetase (GAR synthetase) that catalyzes the conversion of phosphoribosyl amine to phosphoribosyl glycineamide	PUR2_ARATH	PUR2	532	Arabidopsis thaliana	2:Experimental evidence at transcript level	plastid	chloroplastic\""""	1	24.6304	24.7257	24.4331	20.0047		26.3049	26.3795	25.8093	25.8881	0	4	4	0	0	4	4	0	0	4	4	0
	0.412843	2.45803	RFC5	sp|Q9CAQ8|RFC5_ARATH	Q9CAQ8	Q9CAQ8	At1g77470	AT1G77470.1	replication factor C subunit 3;Encodes a protein with high homology to the Replication Factor C, Subunit 3 (RFC3) of yeast and other eukaryotes. rfc3 mutants are hypersensitive to salicylic acid and exhibit enhanced induction of PR genes and resistance against virulent oomycete Hyaloperonospora arabidopsidis Noco2. The enhanced pathogen resistance in the mutant is NPR1-independent.	RFC5_ARATH	RFC5	369	Arabidopsis thaliana	1:Experimental evidence at protein level	nucleus	1	0.9951	22.6089	22.6557	17.9371	22.4114		21.7994	22.7529	22.5543	22.5417	2	2	1	1	2	2	1	1	2	2	1	1
+	1.1987	2.45357	PAI1	sp|Q42440|PAI1_ARATH	tr|A0A1P8ATT5|A0A1P8ATT5_ARATH	Q42440	At1g07780	AT1G07780.1	phosphoribosylanthranilate isomerase 1;Encodes phosphoribosylanthranilate isomerase which catalyzes the third step of the tryptophan biosynthetic pathway. Member of gene family.	PAI1_ARATH	PAI1	275	Arabidopsis thaliana	1:Experimental evidence at protein level	plastid	chloroplastic\""""	1	21.0391	21.558	19.4392	18.2508		24.0609	24.1871	23.9225	23.976	0	2	3	1	0	0	0	0	0	2	3	1
+	1.58214	2.44826	4CLL5	sp|Q84P21|4CLL5_ARATH	Q84P21	Q84P21	At1g20510	AT1G20510.1	OPC-8:0 CoA ligase1;	4CLL5_ARATH	4CLL5	546	Arabidopsis thaliana	1:Experimental evidence at protein level	peroxisome	1	0.999	24.3645	24.4618	21.5638	22.366		24.6153	24.6811	21.5858	22.4299	7	7	1	1	1	1	0	0	7	7	1	1
+	4.44778	2.44465	DL4605C	tr|F4JNE2|F4JNE2_ARATH	F4JNE2	F4JNE2	At4g17140	AT4G17140.1	pleckstrin homology (PH) domain-containing protein;	F4JNE2_ARATH	DL4605C	4219	Arabidopsis thaliana	1:Experimental evidence at protein level	golgi	1	0.999	33.691	33.669	31.2258	31.2449		22.8713	21.744	NA	21.0989	303	283	131	120	4	5	1	1	303	283	131	120
+	2.61977	2.43569	At2g28815	sp|Q84WZ8|RM16L_ARATH		Q84WZ8	At2g28815			RM16L_ARATH	At2g28815	291	Arabidopsis thaliana	2:Experimental evidence at transcript level		mitochondrial\""""	1	22.0826	22.1285	19.7872	19.5525		32.3463	32.8737	32.4334	32.4007	0	2	2	0	0	2	2	0	1	3	4	2
+	1.85034	2.43505	NDT1	sp|O22261|NDT1_ARATH		O22261	At2g47490	AT2G47490.1	NAD+ transporter 1;Encodes a chloroplast-localized NAD+ transporter that transports NAD+ in a counter exchange mode with ADP and AMP in vitro.	NDT1_ARATH	NDT1	312	Arabidopsis thaliana	1:Experimental evidence at protein level	mitochondrion	chloroplastic\""""	1	21.4936	21.3116	18.6897	19.2454		27.0609	27.189	26.2096	26.3376	0	2	0	0	0	2	0	0	0	3	1	1
+	2.82801	2.43243	PAT1	sp|Q02166|TRPD_ARATH		Q02166	At5g17990	AT5G17990.1	tryptophan biosynthesis 1;Encodes the tryptophan biosynthetic enzyme phosphoribosylanthranilate transferase (PAT1, called trpD in bacteria). Converts anthranilate and phosphoribosylpyrophosphate into phosphoribosylanthranilate and inorganic pyrophosphate.	TRPD_ARATH	PAT1	444	Arabidopsis thaliana	2:Experimental evidence at transcript level	plastid	chloroplastic\""""	1	23.8981	23.9525	21.5827	21.403		24.3511	24.2021	24.0359	24.019	1	5	4	1	1	5	4	1	1	5	4	1
+	1.23687	2.42933	MIK2	sp|Q8VZG8|MIK2_ARATH	Q8VZG8	Q8VZG8	At4g08850	AT4G08850.1	Leucine-rich repeat receptor-like protein kinase family protein;	MIK2_ARATH	MIK2	1045	Arabidopsis thaliana	1:Experimental evidence at protein level	plasma membrane	0.9936	0.9986	21.456	20.6434	19.0778	18.163		22.6979	22.7654	24.5165	24.0609	2	1	0	0	2	1	0	0	2	1	0	0
+	2.01166	2.42062	At5g59870	sp|Q9FJE8|H2A7_ARATH	Q9FJE8	Q9FJE8	At5g59870	AT5G59870.1	histone H2A 6;Encodes HTA6, a histone H2A protein.	H2A7_ARATH	At5g59870	150	Arabidopsis thaliana	1:Experimental evidence at protein level	nucleus	1	0.999	23.8903	23.7912	21.1847	21.6555		NA	21.2484	NA	NA	4	4	0	1	4	4	0	1	6	6	2	3
+	2.7251	2.41036	Tic32-IVa	tr|A0A1P8B6P7|A0A1P8B6P7_ARATH	A0A1P8B6P7	A0A1P8B6P7	At4g23430	AT4G23430.1	NAD(P)-binding Rossmann-fold superfamily protein;	A0A1P8B6P7_ARATH	Tic32-IVa	312	Arabidopsis thaliana	1:Experimental evidence at protein level	plastid	1	0.999	27.924	27.9217	25.4077	25.6172		28.1747	28.141	25.4298	25.6811	13	15	1	2	1	1	0	0	13	15	1	2
+	1.82601	2.39412	AIH	sp|Q8GWW7|AGUA_ARATH	Q8GWW7	Q8GWW7	At5g08170	AT5G08170.1	porphyromonas-type peptidyl-arginine deiminase family protein;	AGUA_ARATH	AIH	383	Arabidopsis thaliana	1:Experimental evidence at protein level	cytosol	1	0.999	24.2537	24.0768	21.4888	22.0534		24.5045	24.2961	21.5109	22.1173	5	5	0	2	0	0	0	0	5	5	0	2
+	2.62506	2.39347	PED1	sp|Q56WD9|THIK2_ARATH		Q56WD9	At2g33150	AT2G33150.1	peroxisomal 3-ketoacyl-CoA thiolase 3;Encodes an organellar (peroxisome, glyoxysome) 3-ketoacyl-CoA thiolase, involved in fatty acid b-oxidation during germination and subsequent seedling growth. Mutants have defects in glyoxysomal fatty acid beta-oxidation. EC2.3.1.16 thiolase.	THIK2_ARATH	PED1	462	Arabidopsis thaliana	1:Experimental evidence at protein level	peroxisome	peroxisomal\""""	1	25.163	25.1716	22.6572	22.8905		31.7849	31.6671	28.2891	28.2847	1	10	8	2	1	9	7	2	1	10	8	2
	0.494672	2.38753	PEX6	sp|Q8RY16|PEX6_ARATH	Q8RY16	Q8RY16	At1g03000	AT1G03000.1	peroxin 6;Encodes an apparent ATPase similar to yeast and human protein required for peroxisomal biogenesis. May facilitate recycling of PEX5, the peroxisomal matrix protein receptor, and thereby promote peroxisomal matrix protein import.	PEX6_ARATH	PEX6	941	Arabidopsis thaliana	1:Experimental evidence at protein level	peroxisome	1	0.999	24.1271	27.7456	23.3425	23.7552		20.5402	NA	NA	NA	9	8	2	3	9	8	2	3	9	8	2	3
+	2.20267	2.38664	HOP3	sp|Q9STH1|HSOP3_ARATH	Q9STH1	Q9STH1	At4g12400	AT4G12400.1	stress-inducible protein, putative;	HSOP3_ARATH	HOP3	558	Arabidopsis thaliana	2:Experimental evidence at transcript level	cytosol	0.9991	0.9988	21.0913	20.7208	18.4777	18.561		19.1459	22.213	NA	NA	0	1	0	0	0	1	0	0	5	6	7	5
	0.525072	2.38591	APE1	tr|Q2HIR7|Q2HIR7_ARATH	Q2HIR7	Q2HIR7	At5g38660	AT5G38660.1	acclimation of photosynthesis to environment;mutant has Altered acclimation responses;	Q2HIR7_ARATH	APE1	286	Arabidopsis thaliana	1:Experimental evidence at protein level	plastid	0.9998	0.9983	22.5377	20.2729	17.7329	20.3059		22.7884	20.4923	NA	NA	1	1	0	0	0	1	0	0	1	1	0	0
+	2.93869	2.38013	MPPalpha2	sp|O04308|MPPA2_ARATH		O04308	At3g16480	AT3G16480.1	mitochondrial processing peptidase alpha subunit;	MPPA2_ARATH	MPPalpha2	499	Arabidopsis thaliana	1:Experimental evidence at protein level	mitochondrion	chloroplastic/mitochondrial\""""	0.9989	20.1416	19.9855	17.6624	17.7045		19.7914	19.4903	NA	NA	0	1	1	0	0	1	1	0	6	6	6	5
+	1.83595	2.37951	F11F8_6	tr|Q9SF54|Q9SF54_ARATH	Q9SF54	Q9SF54	At3g09490	AT3G09490.1	Tetratricopeptide repeat (TPR)-like superfamily protein;	Q9SF54_ARATH	F11F8_6	334	Arabidopsis thaliana	1:Experimental evidence at protein level	plasma membrane	0.9828	0.9832	20.2817	20.5352	18.2905	17.7675		24.2607	24.2607	24.3778	24.7745	1	2	0	0	1	2	0	0	1	2	0	0
+	2.0025	2.37839	CAND7	sp|F4JY11|CAND7_ARATH	F4JY11	F4JY11	At5g18520	AT5G18520.1	Lung seven transmembrane receptor family protein;	CAND7_ARATH	CAND7	440	Arabidopsis thaliana	2:Experimental evidence at transcript level	golgi	0.9971	0.9959	22.6978	22.5396	20.0148	20.4658		26.4473	26.3926	26.1352	26.0401	2	2	0	0	2	2	0	0	2	2	0	0
+	0.821553	2.37753	At1g29020	tr|A0A1P8AP52|A0A1P8AP52_ARATH	A0A1P8AP52	A0A1P8AP52	At1g29020	AT1G29020.1	Calcium-binding EF-hand family protein;	A0A1P8AP52_ARATH	At1g29020	597	Arabidopsis thaliana	1:Experimental evidence at protein level	plasma membrane	0.8245	0.9944	21.2635	20.217	17.4576	19.2678		21.5142	NA	NA	NA	1	0	0	0	0	0	0	0	1	0	0	0
+	0.90408	2.37551	ATSYTF	tr|Q93ZM0|Q93ZM0_ARATH	Q93ZM0	Q93ZM0	At3g18370	AT3G18370.1	C2 domain-containing protein;	Q93ZM0_ARATH	ATSYTF	815	Arabidopsis thaliana	1:Experimental evidence at protein level	endoplasmic reticulum	1	0.9988	21.8553	22.6174	19.0146	20.7071		25.3975	25.4614	24.1871	25.0975	2	2	2	1	2	2	2	1	2	2	2	1
+	0.880026	2.36724	TIP41L	sp|Q8VXY4|TIPRL_ARATH	Q8VXY4	Q8VXY4	At4g34270	AT4G34270.1	TIP41-like family protein;	TIPRL_ARATH	TIP41L	290	Arabidopsis thaliana	2:Experimental evidence at transcript level	cytosol	1	0.999	25.2598	25.2699	23.8544	21.9408		25.5105	25.4892	23.8764	22.0047	7	6	1	2	7	6	1	2	7	6	1	2
+	1.47025	2.36276	AKR2A	sp|Q9SAR5|AKR2A_ARATH	Q9SAR5	Q9SAR5	At4g35450	AT4G35450.1	ankyrin repeat-containing protein 2;Involved in targeting of chloroplast outer membrane proteins to the chloroplast. Double mutants of AKR2A and the highly homologous AKR2B have yellow leaves, significantly reduced chloroplast proteins, and no thylakoid membranes.	AKR2A_ARATH	AKR2A	342	Arabidopsis thaliana	1:Experimental evidence at protein level	vacuole	1	0.999	23.3014	22.4247	20.417	20.5836		23.5522	22.644	20.439	20.6475	6	4	1	0	0	0	0	0	9	6	2	1
	0.542846	2.34789	T12P18.20	tr|Q9S826|Q9S826_ARATH	Q9S826	Q9S826	At1g63780	AT1G63780.1	Ribosomal RNA processing Brix domain protein;Small nucleolar ribonucleoprotein protein involved in ribosomal RNA processing. Located in nucleolus and cajal bodies.	Q9S826_ARATH	T12P18.20	294	Arabidopsis thaliana	1:Experimental evidence at protein level	nucleus	1	0.9919	21.9439	18.9244	18.7019	17.4707		22.1946	NA	NA	NA	3	0	0	0	3	0	0	0	3	0	0	0
+	0.705781	2.34461	CALS1	sp|Q9AUE0|CALS1_ARATH	tr|A0A1P8AXZ6|A0A1P8AXZ6_ARATH	Q9AUE0	At1g05570	AT1G05570.1	callose synthase 1;Encodes a callose synthase 1 catalytic subunit . Member of Glycosyltransferase Family- 48.	CALS1_ARATH	CALS1	1950	Arabidopsis thaliana	1:Experimental evidence at protein level	plasma membrane	1	0.9985	21.9273	21.9173	20.8077	18.3477		24.317	24.2463	24.9495	25.1253	2	0	0	0	0	0	0	0	5	2	1	2
+	0.917036	2.34397	AT1G78520	tr|F4IA92|F4IA92_ARATH	F4IA92	F4IA92	At1g78520	AT1G78520.1	Carbohydrate-binding X8 domain superfamily protein;	F4IA92_ARATH	AT1G78520	115	Arabidopsis thaliana	1:Experimental evidence at protein level	extracellular	0.9626	0.999	20.7753	20.7491	19.3174	17.519		22.8451	23.7796	25.7871	25.7771	1	1	0	0	1	1	0	0	1	1	0	0
+	3.2411	2.34279	TOM20-2	sp|P82873|TO202_ARATH	P82873	P82873	At1g27390	AT1G27390.1	translocase outer membrane 20-2;Form of TOM20, which is a component of the TOM complex, involved in transport of nuclear-encoded mitochondrial proteins	TO202_ARATH	TOM20-2	210	Arabidopsis thaliana	1:Experimental evidence at protein level	mitochondrion	1	0.999	29.5527	29.604	27.1856	27.2855		29.8035	29.8234	27.2077	27.3494	21	18	9	8	7	6	5	5	21	18	9	8
+	1.28688	2.33791	MitHPPK/DHPS	sp|Q9SZV3|FOLM_ARATH		Q9SZV3	At4g30000	AT4G30000.1	Dihydropterin pyrophosphokinase / Dihydropteroate synthase;	FOLM_ARATH	MitHPPK/DHPS	554	Arabidopsis thaliana	2:Experimental evidence at transcript level	mitochondrion	mitochondrial\""""	1	21.4187	21.4543	18.5459	19.6513		21.1111	20.9612	NA	NA	0	2	4	0	0	2	4	0	0	2	4	0
+	1.06017	2.32907	RABF2A	sp|P31582|RAF2A_ARATH	P31582	P31582	At5g45130	AT5G45130.1	RAB homolog 1;small GTP binding protein	RAF2A_ARATH	RABF2A	200	Arabidopsis thaliana	1:Experimental evidence at protein level	endoplasmic reticulum	0.9932	0.9976	21.0969	21.2798	18.1288	19.5898		20.3443	20.8984	NA	NA	0	1	0	0	0	0	0	0	4	5	1	1
+	2.64864	2.32898	MJC20.4	tr|Q67YN2|Q67YN2_ARATH	Q67YN2	Q67YN2	At5g41940	AT5G41940.1	Ypt/Rab-GAP domain of gyp1p superfamily protein;	Q67YN2_ARATH	MJC20.4	549	Arabidopsis thaliana	1:Experimental evidence at protein level	mitochondrion	0.999	0.9988	20.4521	20.5424	18.0673	18.2692		26.5448	26.5696	26.7129	26.9869	1	1	0	0	1	1	0	0	1	1	0	0
+	1.81606	2.32822	At3g21390	sp|Q8RXZ9|TDPC1_ARATH	Q8RXZ9	Q8RXZ9	At3g21390	AT3G21390.1	Mitochondrial substrate carrier family protein;	TDPC1_ARATH	At3g21390	335	Arabidopsis thaliana	2:Experimental evidence at transcript level	mitochondrion	0.9916	0.9987	21.4029	21.3182	19.3203	18.7443		22.6802	22.8542	NA	20.6045	1	1	0	0	0	0	0	0	2	2	0	0
+	2.39618	2.32562	PAM71-HL	sp|Q9T0H9|PA71H_ARATH	tr|F4JT38|F4JT38_ARATH	Q9T0H9	At4g13590	AT4G13590.1	Uncharacterized protein family (UPF0016);	PA71H_ARATH	PAM71-HL	359	Arabidopsis thaliana	1:Experimental evidence at protein level	plastid	chloroplastic\""""	0.8794	20.7909	20.9859	18.4517	18.6739		28.8711	28.8829	28.7389	28.7771	0	1	1	0	0	0	0	0	0	1	1	0
+	1.53207	2.32454	At1g73650	tr|A8MQG9|A8MQG9_ARATH	tr|B9DFE9|B9DFE9_ARATH	A8MQG9	At1g73650	AT1G73650.1	Protein of unknown function (DUF1295);	A8MQG9_ARATH	At1g73650	208	Arabidopsis thaliana	1:Experimental evidence at protein level	plasma membrane	0.958	0.9988	21.032	21.1944	19.1879	18.3894		24.0105	23.5404	24.2891	24.239	1	1	0	1	0	0	0	0	1	1	0	1
+	1.07123	2.31302	APUM5	sp|Q9LJX4|PUM5_ARATH	tr|A0A2H1ZEI5|A0A2H1ZEI5_ARATH\""""	Q9LJX4	At3g20250	AT3G20250.1	pumilio 5;Encodes a member of the Arabidopsis Pumilio (APUM) proteins containing PUF domain (eight repeats of approximately 36 amino acids each). PUF proteins regulate both mRNA stability and translation through sequence-specific binding to the 3' UTR of target mRNA transcripts.	PUM5_ARATH	APUM5	961	Arabidopsis thaliana	1:Experimental evidence at protein level	cytosol,nucleus	0.9326	0.9886	20.766	21.5293	19.4458	18.2235		21.0167	21.7487	NA	NA	1	1	0	0	0	0	0	0	2	3	1	1
+	2.32073	2.31026	RPL5	sp|O04603|RK5_ARATH		O04603	At4g01310	AT4G01310.1	Ribosomal L5P family protein;	RK5_ARATH	RPL5	262	Arabidopsis thaliana	2:Experimental evidence at transcript level	plastid	chloroplastic\""""	0.8215	20.8398	20.5299	18.3336	18.4157		21.0905	20.7493	NA	NA	0	0	1	0	0	0	1	0	0	0	1	0
+	0.78474	2.30922	ARC5	sp|Q84N64|ARC5_ARATH	Q84N64	Q84N64	At3g19720	AT3G19720.1	P-loop containing nucleoside triphosphate hydrolases superfamily protein;Encodes a novel chloroplast division protein. Mutants of exhibit defects in chloroplast constriction, have enlarged, dumbbell-shaped chloroplasts. The ARC5 gene product shares similarity with the dynamin family of GTPases, which mediate endocytosis, mitochondrial division, and other organellar fission and fusion events in eu…	ARC5_ARATH	ARC5	777	Arabidopsis thaliana	1:Experimental evidence at protein level	plastid	0.9986	0.9974	20.1058	21.6306	17.8048	19.3133		20.3566	21.85	NA	NA	0	2	0	0	0	0	0	0	0	2	0	0
+	1.6838	2.30535	CAT2	sp|P25819|CATA2_ARATH	tr|F4JM86|F4JM86_ARATH\""""	P25819	At4g35090	AT4G35090.1	catalase 2;Encodes a peroxisomal catalase, highly expressed in bolts and leaves. mRNA expression patterns show circadian regulation with mRNA levels being high in the subjective early morning. Loss of function mutations have increased H2O2 levels and increased H2O2 sensitivity. Mutants accumulate more toxic ions yet show decreased sensitivity to Li+. This decreased sensitivity is most likely due …	CATA2_ARATH	CAT2	492	Arabidopsis thaliana	1:Experimental evidence at protein level	peroxisome	0.9961	0.9947	20.4723	21.1446	18.5277	18.4786		24.4862	25.0894	24.0609	24.1565	0	1	0	0	0	0	0	0	3	4	2	1
+	2.52071	2.30145	PBL11	sp|P43293|PBL11_ARATH	P43293	P43293	At5g02290	AT5G02290.1	Protein kinase superfamily protein;Encodes a candidate protein kinase NAK that is similar to the oncogenes met and abl.	PBL11_ARATH	PBL11	389	Arabidopsis thaliana	1:Experimental evidence at protein level	plasma membrane	1	0.999	23.9588	23.7122	21.563	21.5051		22.3303	21.7204	NA	NA	6	5	1	0	6	5	1	0	8	7	2	1
+	0.927433	2.29957	GFT1	sp|Q84L08|GFT1_ARATH	Q84L08	Q84L08	At5g19980	AT5G19980.1	golgi nucleotide sugar transporter 4;Encodes a Golgi-localized nucleotide-sugar transporter.	GFT1_ARATH	GFT1	341	Arabidopsis thaliana	1:Experimental evidence at protein level	golgi	0.9594	0.9989	21.8504	21.8819	18.6971	20.436		25.1527	25.5165	24.9495	24.7389	1	1	0	0	1	1	0	0	1	1	0	0
	0.560454	2.29482	CIB22	sp|Q945M1|NDUB9_ARATH	Q945M1	Q945M1	At4g34700	AT4G34700.1	LYR family of Fe/S cluster biogenesis protein;	NDUB9_ARATH	CIB22	117	Arabidopsis thaliana	1:Experimental evidence at protein level	mitochondrion	0.9989	0.9987	22.132	22.1175	18.2878	21.3721		25.5638	25.4645	25.6209	25.5869	1	2	1	1	1	2	1	1	1	2	1	1
+	0.812888	2.29338	HLB1	sp|Q9FHY8|HLB1_ARATH	Q9FHY8	Q9FHY8	At5g41950	AT5G41950.1	Tetratricopeptide repeat (TPR)-like superfamily protein;	HLB1_ARATH	HLB1	565	Arabidopsis thaliana	1:Experimental evidence at protein level	golgi	1	0.999	22.0057	21.9946	20.7282	18.6854		22.2623	22.5701	20.6762	20.8169	2	3	1	0	2	3	1	0	2	3	1	0
+	0.936964	2.28669	At1g67360	sp|Q9FYF7|Y1736_ARATH	Q9FYF7	Q9FYF7	At1g67360	AT1G67360.1	Rubber elongation factor protein (REF);	Y1736_ARATH	At1g67360	240	Arabidopsis thaliana	2:Experimental evidence at transcript level	cytosol	0.9998	0.999	21.7505	21.8882	18.682	20.3833		21.806	21.605	21.8759	21.512	0	3	0	0	0	3	0	0	0	3	0	0
+	1.6966	2.28666	MINE1	sp|Q9C4Z7|MINE1_ARATH		Q9C4Z7	At1g69390	AT1G69390.1	homologue of bacterial MinE 1;Encodes an Arabidopsis homologue of the bacterial MinE topological specificity factor ensuring correct division site placement. It is an essential integral component of the plastid division machinery.	MINE1_ARATH	MINE1	229	Arabidopsis thaliana	1:Experimental evidence at protein level	plastid	chloroplastic\""""	0.9506	20.8604	20.7419	18.8384	18.1906		21.4064	21.8094	NA	21.0576	0	1	0	0	0	1	0	0	0	1	0	0
+	1.05082	2.28088	PIP5K1	sp|Q56YP2|PI5K1_ARATH	Q56YP2	Q56YP2	At1g21980	AT1G21980.1	phosphatidylinositol-4-phosphate 5-kinase 1;Type I phosphatidylinositol-4-phosphate 5-kinase. Preferentially phosphorylates PtdIns4P. Induced by water stress and abscisic acid in Arabidopsis thaliana. Expressed in procambial cells of leaves, flowers and roots. A N-terminal Membrane Occupation and Recognition Nexus (MORN)affects enzyme activity and distribution.	PI5K1_ARATH	PIP5K1	752	Arabidopsis thaliana	1:Experimental evidence at protein level	plasma membrane	1	0.999	25.3841	25.3618	22.3622	23.8219		24.391	24.3444	23.8576	23.7182	13	11	2	1	7	6	0	0	13	11	2	1
+	3.00274	2.26633	AT1G65020	tr|Q5XF12|Q5XF12_ARATH	Q5XF12	Q5XF12	At1g65020	AT1G65020.1	;	Q5XF12_ARATH	AT1G65020	319	Arabidopsis thaliana	1:Experimental evidence at protein level	endoplasmic reticulum	1	0.999	26.9097	26.979	24.6155	24.7405		24.6971	24.7441	24.5696	24.6703	12	13	5	6	12	13	5	6	12	13	5	6
+	0.771095	2.2654	PCRK2	sp|Q9LZF8|PCRK2_ARATH	Q9LZF8	Q9LZF8	At5g03320	AT5G03320.1	Protein kinase superfamily protein;	PCRK2_ARATH	PCRK2	420	Arabidopsis thaliana	1:Experimental evidence at protein level	plasma membrane	0.9942	0.9958	21.2207	21.1425	19.9894	17.843		24.2891	24.2535	19.87	NA	2	1	0	0	2	1	0	0	4	3	1	1
+	1.534	2.26411	AT5G16930	tr|Q8RXI0|Q8RXI0_ARATH	Q8RXI0	Q8RXI0	At5g16930	AT5G16930.1	AAA-type ATPase family protein;	Q8RXI0_ARATH	AT5G16930	644	Arabidopsis thaliana	1:Experimental evidence at protein level	mitochondrion	1	0.9877	20.1863	20.9762	18.3449	18.2894		22.4836	23.0555	22.0943	19.4376	1	1	0	0	1	1	0	0	6	4	2	2
+	1.17426	2.26398	AT2G20940	tr|Q9SKR7|Q9SKR7_ARATH	Q9SKR7	Q9SKR7	At2g20940	AT2G20940.1	Protein of unknown function (DUF1279);	Q9SKR7_ARATH	AT2G20940	129	Arabidopsis thaliana	1:Experimental evidence at protein level	mitochondrion	0.9098	0.9974	20.2064	21.2161	18.8024	18.0922		19.1889	NA	NA	NA	0	1	0	0	0	1	0	0	0	1	0	0
	0.409382	2.25907	At4g29870	tr|Q9SZQ8|Q9SZQ8_ARATH	Q9SZQ8	Q9SZQ8	At4g29870	AT4G29870.1	Oligosaccharyltransferase complex/magnesium transporter family protein;	Q9SZQ8_ARATH	At4g29870	172	Arabidopsis thaliana	1:Experimental evidence at protein level	plasma membrane	0.9634	0.999	22.7736	22.643	18.3773	22.5211		NA	NA	NA	20.2671	1	1	0	0	1	1	0	0	1	1	0	0
+	1.50537	2.25411	At3g23900	tr|F4J5A7|F4J5A7_ARATH	F4J5A7	F4J5A7	At3g23900	AT3G23900.1	RNA recognition motif (RRM)-containing protein;	F4J5A7_ARATH	At3g23900	987	Arabidopsis thaliana	1:Experimental evidence at protein level	nucleus	1	0.999	23.8019	23.739	21.1095	21.9231		26.3153	26.2571	27.5826	28.3578	4	4	1	1	0	0	0	0	4	4	1	1
+	0.937494	2.25089	At1g33590	tr|A0A1P8AWX3|A0A1P8AWX3_ARATH	tr|Q9FW47|Q9FW47_ARATH\""""	A0A1P8AWX3	At1g33590	AT1G33590.1	Leucine-rich repeat (LRR) family protein;	A0A1P8AWX3_ARATH	At1g33590	514	Arabidopsis thaliana	1:Experimental evidence at protein level	extracellular	1	0.9966	21.6136	21.3821	20.0784	18.4156		21.8644	21.6015	20.1005	NA	2	1	0	1	0	0	0	0	2	1	0	1
+	1.1301	2.24835	CML13	sp|Q94AZ4|CML13_ARATH	Q94AZ4	Q94AZ4	At1g12310	AT1G12310.1	Calcium-binding EF-hand family protein;	CML13_ARATH	CML13	148	Arabidopsis thaliana	2:Experimental evidence at transcript level	cytosol	0.9967	0.999	20.8654	20.9374	19.3007	18.0053		25.9406	26.0547	25.6264	25.3135	1	3	0	0	1	2	0	0	1	3	0	0
+	1.71146	2.24644	SEC24A	sp|Q9SFU0|SC24A_ARATH	Q9SFU0	Q9SFU0	At3g07100	AT3G07100.1	Sec23/Sec24 protein transport family protein;Encodes SEC24a/ERMO2. Required for endoplasmic reticulum (ER) morphology.	SC24A_ARATH	SEC24A	1038	Arabidopsis thaliana	1:Experimental evidence at protein level	endoplasmic reticulum	0.9976	0.9986	20.7394	20.6141	18.7419	18.1188		20.9902	20.8335	NA	NA	1	1	0	0	1	1	0	0	1	1	0	0
+	0.791586	2.24251	RPN13	sp|O48726|RPN13_ARATH	O48726	O48726	At2g26590	AT2G26590.1	regulatory particle non-ATPase 13;	RPN13_ARATH	RPN13	300	Arabidopsis thaliana	1:Experimental evidence at protein level	nucleus	0.9991	0.9985	21.5249	20.1077	17.8251	19.3225		21.7756	20.3271	NA	NA	2	0	0	0	1	0	0	0	2	0	0	0
+	2.16438	2.24116	At2g04170	tr|A0A1P8AZ34|A0A1P8AZ34_ARATH	tr|Q6RF45|Q6RF45_ARATH\""""	A0A1P8AZ34	At2g04170	AT2G04170.1	TRAF-like family protein;	A0A1P8AZ34_ARATH	At2g04170	380	Arabidopsis thaliana	1:Experimental evidence at protein level	cytosol	0.9936	0.999	20.6216	20.8752	18.6439	18.3706		22.9937	23.48	20.946	21.3133	1	1	0	0	0	0	0	0	2	1	1	2
+	1.62223	2.23863	HSFA8	sp|Q9S7U5|HSFA8_ARATH	Q9S7U5	Q9S7U5	At1g67970	AT1G67970.1	heat shock transcription factor A8;member of Heat Stress Transcription Factor (Hsf) family	HSFA8_ARATH	HSFA8	374	Arabidopsis thaliana	2:Experimental evidence at transcript level	nucleus	1	0.999	24.3868	24.2041	21.7167	22.3969		26.5754	26.4676	23.6431	24.0443	8	8	1	1	7	7	1	1	8	8	1	1
+	1.58985	2.23496	AHK4	sp|Q9C5U0|AHK4_ARATH	Q9C5U0	Q9C5U0	At2g01830	AT2G01830.1	CHASE domain containing histidine kinase protein;Histidine kinase: cytokinin-binding receptor that transduces cytokinin signals across the plasma membrane	AHK4_ARATH	AHK4	1080	Arabidopsis thaliana	1:Experimental evidence at protein level	endoplasmic reticulum	1	0.9988	21.4165	20.7057	18.9114	18.7409		21.6672	20.9251	NA	NA	3	2	0	0	0	0	0	0	3	2	0	0
+	0.756634	2.23102	F21O3.3	tr|Q9SRT4|Q9SRT4_ARATH		Q9SRT4	At3g07320	AT3G07320.1	O-Glycosyl hydrolases family 17 protein;	Q9SRT4_ARATH	F21O3.3	460	Arabidopsis thaliana	1:Experimental evidence at protein level	extracellular	3-beta-D-glucosidase\""""	1	20.6514	19.8832	19.047	17.0256		21.8789	21.9053	NA	NA	0	2	2	0	0	2	2	0	0	2	2	0
+	0.889214	2.22823	CPK6	sp|Q38872|CDPK6_ARATH	Q38872	Q38872	At2g17290	AT2G17290.1	Calcium-dependent protein kinase family protein;Encodes calcium dependent protein kinase 6 (CPK6), a member of the Arabidopsis CDPK gene family. CDPKs contain an intrinsic Ca2+-activation domain with four EF hand Ca2+-binding sites. CDPKs protein kinases have been proposed to function in multiple plant signal transduction pathways downstream of [Ca2+]cyt elevations, thus transducing various physi…	CDPK6_ARATH	CPK6	544	Arabidopsis thaliana	1:Experimental evidence at protein level	cytosol	1	0.999	22.0134	22.6542	19.2764	20.9348		21.599	21.267	NA	20.041	3	2	1	0	1	1	0	0	3	2	1	0
+	1.02513	2.22769	AT5G07910	tr|Q8RWI2|Q8RWI2_ARATH	Q8RWI2	Q8RWI2	At5g07910	AT5G07910.1	Leucine-rich repeat (LRR) family protein;	Q8RWI2_ARATH	AT5G07910	262	Arabidopsis thaliana	1:Experimental evidence at protein level	plasma membrane	1	0.9963	23.0594	23.0627	20.0957	21.571		23.4041	23.4425	22.7787	23.1434	3	4	3	2	3	4	3	2	3	4	3	2
+	2.94406	2.22147	MDA7.6	tr|Q9FKU4|Q9FKU4_ARATH	Q9FKU4	Q9FKU4	At5g56020	AT5G56020.1	Got1/Sft2-like vescicle transport protein family;	Q9FKU4_ARATH	MDA7.6	230	Arabidopsis thaliana	1:Experimental evidence at protein level	plasma membrane	0.9444	0.9985	21.1722	21.281	18.9535	19.0568		24.8717	24.9584	26.2909	26.3187	1	0	0	0	1	0	0	0	1	0	0	0
	0.606305	2.2195	EMB140	tr|A0A1P8B5P4|A0A1P8B5P4_ARATH	tr|F4JQ75|F4JQ75_ARATH\""""	A0A1P8B5P4	At4g24270	AT4G24270.1	EMBRYO DEFECTIVE 140;A locus involved in embryogenesis. Mutations in this locus result in embryo lethality.	A0A1P8B5P4_ARATH	EMB140	710	Arabidopsis thaliana	1:Experimental evidence at protein level	nucleus	1	0.9954	21.9038	20.7182	17.8521	20.3309		23.6649	23.6431	22.386	21.3589	1	1	1	0	0	0	0	0	1	1	1	0
	0.49319	2.21673	AT5G09225	tr|Q8GYQ7|Q8GYQ7_ARATH	Q8GYQ7	Q8GYQ7	At5g09225	AT5G09225.1	;	Q8GYQ7_ARATH	AT5G09225	68	Arabidopsis thaliana	1:Experimental evidence at protein level	extracellular	0.9317	0.9981	21.6414	21.6777	21.1385	17.7472		26.2262	26.2353	25.0813	25.228	1	0	1	0	1	0	1	0	1	0	1	0
	0.638072	2.21383	DL3950W	tr|F4JKW8|F4JKW8_ARATH	F4JKW8	F4JKW8	At4g15820	AT4G15820.1	;	F4JKW8_ARATH	DL3950W	460	Arabidopsis thaliana	1:Experimental evidence at protein level	plastid	1	0.9989	22.6206	21.5247	18.6826	21.035		26.726	26.6998	25.3844	25.4923	1	2	0	2	1	2	0	2	1	2	0	2
+	0.75557	2.20859	ARID5	sp|Q0WNR6|ARID5_ARATH	Q0WNR6	Q0WNR6	At1g76510	AT1G76510.1	ARID/BRIGHT DNA-binding domain-containing protein;	ARID5_ARATH	ARID5	434	Arabidopsis thaliana	1:Experimental evidence at protein level	nucleus	1	0.999	22.2195	21.9004	18.7912	20.9115		22.4702	22.1197	NA	20.9753	3	2	0	1	1	0	0	0	5	2	1	1
+	0.898277	2.20797	AVT6E	sp|Q9M8L9|AVT6E_ARATH	Q9M8L9	Q9M8L9	At1g80510	AT1G80510.1	Transmembrane amino acid transporter family protein;Encodes a close relative of the amino acid transporter ANT1 (AT3G11900).	AVT6E_ARATH	AVT6E	489	Arabidopsis thaliana	2:Experimental evidence at transcript level	golgi	1	0.999	22.2589	22.4366	19.2746	21.0049		22.1061	22.8367	19.0367	20.771	2	2	0	1	2	2	0	1	2	2	0	1
+	1.98551	2.20692	MXC9.8	tr|Q9FMQ0|Q9FMQ0_ARATH	Q9FMQ0	Q9FMQ0	At5g12120	AT5G12120.1	Ubiquitin-associated/translation elongation factor EF1B protein;	Q9FMQ0_ARATH	MXC9.8	619	Arabidopsis thaliana	1:Experimental evidence at protein level	nucleus	1	0.9986	21.6057	21.3794	19.4814	19.0898		28.1795	28.141	27.5014	27.673	1	1	0	2	1	1	0	2	1	1	0	2
+	2.18738	2.20591	SCAMP4	sp|Q9C6X2|SCAM4_ARATH	Q9C6X2	Q9C6X2	At1g32050	AT1G32050.1	SCAMP family protein;	SCAM4_ARATH	SCAMP4	264	Arabidopsis thaliana	1:Experimental evidence at protein level	plasma membrane	1	0.999	23.2044	23.2232	21.1863	20.8295		23.4551	23.4425	21.2084	20.8933	3	3	0	0	3	3	0	0	3	3	0	0
+	1.87882	2.19682	AT1G19690	tr|Q147R9|Q147R9_ARATH	Q147R9	Q147R9	At1g19690	AT1G19690.1	NAD(P)-binding Rossmann-fold superfamily protein;	Q147R9_ARATH	AT1G19690	352	Arabidopsis thaliana	1:Experimental evidence at protein level	plastid	0.9946	0.9946	20.6878	20.6909	18.7477	18.2374		20.9385	20.9103	NA	NA	2	1	0	0	2	1	0	0	2	1	0	0
+	2.79541	2.1891	AP22.35	tr|A8MS51|A8MS51_ARATH	tr|F4JR77|F4JR77_ARATH	A8MS51	At4g36980	AT4G36980.1	;	A8MS51_ARATH	AP22.35	555	Arabidopsis thaliana	1:Experimental evidence at protein level	nucleus	1	0.9984	21.3025	21.3963	19.2344	19.0861		21.5532	21.6156	NA	19.15	2	1	0	0	0	0	0	0	2	1	0	0
+	2.14867	2.18498	MHF15.22	tr|A0A1P8BAM8|A0A1P8BAM8_ARATH	A0A1P8BAM8	A0A1P8BAM8	At5g06260	AT5G06260.1	TLD-domain containing nucleolar protein;	A0A1P8BAM8_ARATH	MHF15.22	360	Arabidopsis thaliana	1:Experimental evidence at protein level	golgi	1	0.999	24.5036	24.8497	22.426	22.5573		26.4536	26.3393	26.1115	25.9293	8	9	1	1	0	0	0	0	8	9	1	1
+	0.991539	2.1816	CDS5	sp|Q9M001|CDS5_ARATH	tr|A0A1I9LT62|A0A1I9LT62_ARATH	Q9M001	At3g60620	AT3G60620.1	cytidinediphosphate diacylglycerol synthase 5;	CDS5_ARATH	CDS5	399	Arabidopsis thaliana	1:Experimental evidence at protein level	plastid	chloroplastic\""""	1	20.7588	21.2003	18.0752	19.5207		24.4984	24.6096	24.3511	23.976	0	2	0	0	0	0	0	0	0	3	0	0
+	1.60109	2.17804	SAT5	sp|Q42538|SAT5_ARATH	Q42538	Q42538	At5g56760	AT5G56760.1	serine acetyltransferase 1;1;Encodes a cytosolic serine O-acetyltransferase involved in sulfur assimilation and cysteine biosynthesis. Expressed in the vascular system.	SAT5_ARATH	SAT5	312	Arabidopsis thaliana	1:Experimental evidence at protein level	cytosol	1	0.9987	19.816	20.1521	17.4974	18.1146		20.0667	20.3715	NA	NA	4	1	0	0	4	1	0	0	4	1	0	0
+	2.68898	2.17791	TOC33	sp|O23680|TOC33_ARATH		O23680	At1g02280	AT1G02280.1	translocon at the outer envelope membrane of chloroplasts 33;Encodes a GTP-binding GTP-ase. Component of the chloroplast protein import machinery. Required for import of POR B into plastids. Toc33 phosphorylation may not play an important role in vivo.	TOC33_ARATH	TOC33	297	Arabidopsis thaliana	1:Experimental evidence at protein level	plastid	chloroplastic\""""	1	25.3391	25.4751	23.1577	23.3007		25.5898	25.6944	23.1798	23.3645	1	8	7	1	1	8	7	1	1	8	7	1
+	1.10278	2.17696	AT5G08270	tr|F4K9N6|F4K9N6_ARATH	F4K9N6	F4K9N6	At5g08270	AT5G08270.1	;	F4K9N6_ARATH	AT5G08270	386	Arabidopsis thaliana	1:Experimental evidence at protein level	mitochondrion	1	0.9984	23.2537	23.0162	21.5979	20.3182		20.9499	21.4088	NA	NA	3	3	0	0	3	3	0	0	3	3	0	0
+	0.885346	2.17653	TOPP2	sp|P48482|PP12_ARATH	sp|P48485|PP15_ARATH\""""	P48482	At5g59160	AT5G59160.1	type one serine/threonine protein phosphatase 2;Encodes the catalytic subunit of a Type 1 phosphoprotein Ser/Thr phosphatase, expressed in roots, shoots and flowers.	PP12_ARATH	TOPP2	312	Arabidopsis thaliana	1:Experimental evidence at protein level	cytosol	0.959	0.9989	21.1082	21.1233	18.0662	19.8123		21.3589	21.3427	NA	NA	1	1	0	0	0	0	0	0	1	1	0	0
+	1.00247	2.17427	At1g15480	sp|Q9XI21|PPR44_ARATH		Q9XI21	At1g15480	AT1G15480.1	Tetratricopeptide repeat (TPR)-like superfamily protein;	PPR44_ARATH	At1g15480	594	Arabidopsis thaliana	2:Experimental evidence at transcript level	mitochondrion	mitochondrial\""""	1	23.6898	24.1585	21.0457	22.4541		23.9406	24.3778	21.0678	22.5179	2	5	5	2	2	5	5	2	3	6	8	3
+	1.92995	2.17259	BAM7	sp|O80831|BAM7_ARATH	O80831	O80831	At2g45880	AT2G45880.1	beta-amylase 7;	BAM7_ARATH	BAM7	691	Arabidopsis thaliana	1:Experimental evidence at protein level	nucleus	0.9997	0.9987	21.1168	20.758	18.609	18.9206		21.6914	21.5989	21.4915	21.0416	2	0	0	0	2	0	0	0	2	0	0	0
	0.544249	2.17217	AT2G32420	tr|F4ITQ7|F4ITQ7_ARATH		F4ITQ7	At2g32415	AT2G32415.1	Polynucleotidyl transferase, ribonuclease H fold protein with HRDC domain;	F4ITQ7_ARATH	AT2G32420	872	Arabidopsis thaliana	1:Experimental evidence at protein level	nucleus	ribonuclease H fold protein with HRDC domain-containing protein\""""	0.9998	21.1527	21.7858	20.7678	17.8263		26.3877	26.3393	25.989	26.2151	0	0	1	0	0	0	1	0	35	40	45	9
+	0.724683	2.16947	NTR1	sp|Q39243|TRXB1_ARATH		Q39243	At4g35460	AT4G35460.1	NADPH-dependent thioredoxin reductase B;NADPH-dependent thioredoxin reductase 1 (NTR1. Similar to E.coli NTR and has conserved NADPH binding domains.	TRXB1_ARATH	NTR1	375	Arabidopsis thaliana	1:Experimental evidence at protein level	mitochondrion	mitochondrial\""""	1	21.3343	21.4587	20.3299	18.1241		20.944	20.9969	21.0172	21.0343	0	2	2	0	0	2	2	0	0	2	4	0
+	0.993979	2.16946	At1g02150	sp|Q8LPS6|PPR3_ARATH	Q8LPS6	Q8LPS6	At1g02150	AT1G02150.1	Tetratricopeptide repeat (TPR)-like superfamily protein;	PPR3_ARATH	At1g02150	524	Arabidopsis thaliana	2:Experimental evidence at transcript level	plastid	1	0.9894	20.8074	20.8959	19.4299	17.9345		21.0581	21.1153	19.452	NA	1	1	0	0	1	1	0	0	1	1	0	0
+	1.96774	2.16885	RF298	sp|Q0WPJ7|RF298_ARATH	tr|A0A1P8B7R5|A0A1P8B7R5_ARATH	Q0WPJ7	At4g03000	AT4G03000.1	RING/U-box superfamily protein;	RF298_ARATH	RF298	814	Arabidopsis thaliana	2:Experimental evidence at transcript level	nucleus	0.9498	0.9986	20.0318	20.4026	17.9175	18.1792		27.2979	27.3992	26.8504	26.8741	1	1	0	0	0	0	0	0	1	1	0	0
+	2.13603	2.16874	RPS16-1	sp|O65686|RS16A_ARATH		O65686	At4g34620	AT4G34620.1	small subunit ribosomal protein 16;Encodes ribosomal protein S16, has embryo-defective lethal mutant phenotype	RS16A_ARATH	RPS16-1	113	Arabidopsis thaliana	2:Experimental evidence at transcript level	plastid	chloroplastic\""""	0.9598	21.9282	21.9238	19.5708	19.9437		22.1789	22.1432	NA	NA	0	1	0	0	0	1	0	0	0	1	0	0
	0.25097	2.16517	F28O9.250	tr|Q9M2K7|Q9M2K7_ARATH	Q9M2K7	Q9M2K7	At3g57400	AT3G57400.1	;	Q9M2K7_ARATH	F28O9.250	474	Arabidopsis thaliana	1:Experimental evidence at protein level	plasma membrane	1	0.9987	20.5987	22.6089	22.4073	16.47		29.9117	29.9259	30.6713	30.7211	1	1	2	0	1	1	2	0	1	1	2	0
+	1.73053	2.16437	At1g62640	sp|P49243|FABH_ARATH		P49243	At1g62640	AT1G62640.1	3-ketoacyl-acyl carrier protein synthase III;3-ketoacyl-acyl carrier protein synthase III (KAS III)	FABH_ARATH	At1g62640	404	Arabidopsis thaliana	2:Experimental evidence at transcript level	plastid	chloroplastic\""""	1	25.3673	25.0698	22.7944	23.3139		24.6595	24.6811	23.5285	23.9225	2	9	9	2	2	9	9	2	2	9	9	2
+	1.55305	2.16383	SNAP33	sp|Q9S7P9|SNP33_ARATH	Q9S7P9	Q9S7P9	At5g61210	AT5G61210.1	soluble N-ethylmaleimide-sensitive factor adaptor protein 33;membrane localized t-SNARE SNAP25 homologue, probably involved in cytokinesis and cell plate formation	SNP33_ARATH	SNAP33	300	Arabidopsis thaliana	1:Experimental evidence at protein level	plasma membrane	1	0.9989	20.4556	20.7805	18.122	18.7864		20.7063	20.9998	NA	NA	2	2	0	0	2	2	0	0	2	2	0	0
+	1.13423	2.1537	PHS1	sp|Q9LIB2|PHS1_ARATH	Q9LIB2	Q9LIB2	At3g29320	AT3G29320.1	Glycosyl transferase, family 35;Encodes a plastidic alpha-glucan phosphorylase. In vitro, the enzyme has a preference for maltooligosaccharides, such as maltoheptaose.	PHS1_ARATH	PHS1	962	Arabidopsis thaliana	1:Experimental evidence at protein level	plastid	0.9962	0.9979	19.8426	20.5495	18.5494	17.5353		24.6096	24.4984	NA	NA	1	2	0	0	1	2	0	0	1	2	0	0
+	1.99292	2.15213	NAF1	tr|Q9LR70|Q9LR70_ARATH	Q9LR70	Q9LR70	At1g03530	AT1G03530.1	nuclear assembly factor 1;	Q9LR70_ARATH	NAF1	801	Arabidopsis thaliana	1:Experimental evidence at protein level	nucleus	1	0.999	23.1918	23.3092	20.8877	21.309		27.8858	27.6389	26.9869	27.391	3	3	1	0	3	3	1	0	3	3	1	0
+	1.13748	2.1459	PIP2-1	sp|P43286|PIP21_ARATH	P43286	P43286	At3g53420	AT3G53420.1	plasma membrane intrinsic protein 2A;a member of the plasma membrane intrinsic protein subfamily PIP2. localizes to the plasma membrane and exhibits water transport activity in Xenopus oocyte. expressed specifically in the vascular bundles and protein level increases slightly during leaf dev. When expressed in yeast cells can conduct hydrogen peroxide into those cells.	PIP21_ARATH	PIP2-1	287	Arabidopsis thaliana	1:Experimental evidence at protein level	plasma membrane	0.9036	0.9972	20.9665	21.4773	18.5184	19.6336		22.5848	22.6753	21.8661	21.8754	1	1	0	0	1	1	0	0	1	1	0	0
+	0.754547	2.142	TAF7	sp|B9DG24|TAF7_ARATH	B9DG24	B9DG24	At1g55300	AT1G55300.1	TBP-associated factor 7;	TAF7_ARATH	TAF7	239	Arabidopsis thaliana	1:Experimental evidence at protein level	nucleus	1	0.9983	22.2092	21.7819	18.8344	20.8728		22.46	22.0013	NA	20.9367	3	2	0	0	3	2	0	0	3	2	0	0
	0.403761	2.1387	ENODL17	sp|Q39131|ENL17_ARATH	Q39131	Q39131	At5g15350	AT5G15350.1	early nodulin-like protein 17;	ENL17_ARATH	ENODL17	172	Arabidopsis thaliana	2:Experimental evidence at transcript level	plasma membrane	0.6813	0.9878	21.5297	21.7172	17.4984	21.4711		26.8741	26.8504	26.3877	26.4614	1	1	0	0	1	1	0	0	1	1	0	0
+	1.71733	2.13469	RPL17	sp|Q9M385|RK17_ARATH		Q9M385	At3g54210	AT3G54210.1	Ribosomal protein L17 family protein;	RK17_ARATH	RPL17	211	Arabidopsis thaliana	2:Experimental evidence at transcript level	plastid	chloroplastic\""""	0.9987	20.7507	20.3477	18.1923	18.6367		26.3307	26.2535	25.2926	25.9606	0	2	1	0	0	2	1	0	0	2	1	0
+	5.41416	2.12842	At5g67630	tr|Q9FJW0|Q9FJW0_ARATH	Q9FJW0	Q9FJW0	At5g67630	AT5G67630.1	P-loop containing nucleoside triphosphate hydrolases superfamily protein;	Q9FJW0_ARATH	At5g67630	469	Arabidopsis thaliana	1:Experimental evidence at protein level	nucleus	1	0.999	23.2537	23.2483	21.1194	21.1257		19.6232	20.2144	22.8068	22.3408	6	6	1	0	5	5	1	0	6	6	1	0
+	1.08673	2.12838	PIP2-2	sp|P43287|PIP22_ARATH	P43287	P43287	At2g37170	AT2G37170.1	plasma membrane intrinsic protein 2;a member of the plasma membrane intrinsic protein subfamily PIP2. localizes to the plasma membrane and exhibits water transport activity in Xenopus oocyte. expressed specifically in the vascular bundles and protein level increases slightly during leaf dev	PIP22_ARATH	PIP2-2	285	Arabidopsis thaliana	1:Experimental evidence at protein level	plasma membrane	0.8887	0.9967	21.3031	21.1053	18.4337	19.7179		21.2172	21.6967	NA	NA	0	1	0	0	0	1	0	0	0	1	0	0
+	0.705101	2.12834	KIN7K	sp|F4J8L3|KN7K_ARATH	tr|F4J8L2|F4J8L2_ARATH	F4J8L3	At3g12020	AT3G12020.1	P-loop containing nucleoside triphosphate hydrolases superfamily protein;	KN7K_ARATH	KIN7K	965	Arabidopsis thaliana	2:Experimental evidence at transcript level	nucleus	chloroplastic\""""	1	20.2776	21.5046	17.8284	19.6971		21.1056	21.8129	22.543	22.5326	0	0	2	0	0	0	0	0	0	1	3	3
+	2.42913	2.1266	HOP2	sp|Q5XEP2|HSOP2_ARATH	Q5XEP2	Q5XEP2	At1g62740	AT1G62740.1	stress-inducible protein, putative;	HSOP2_ARATH	HOP2	571	Arabidopsis thaliana	1:Experimental evidence at protein level	nucleus	0.9999	0.9989	21.4925	21.2483	19.1988	19.2887		24.4105	24.2244	22.9716	23.0515	0	1	0	0	0	1	0	0	10	9	12	6
+	0.943022	2.12608	MPP10	sp|Q9FJY5|MPP10_ARATH	Q9FJY5	Q9FJY5	At5g66540	AT5G66540.1	;	MPP10_ARATH	MPP10	524	Arabidopsis thaliana	1:Experimental evidence at protein level	nucleus	0.9998	0.9989	21.7574	21.7703	20.4247	18.851		27.3494	27.3662	26.4754	26.6998	2	2	0	0	2	2	0	0	2	2	0	0
+	1.03051	2.12506	PIRL4	sp|Q9SVW8|PIRL4_ARATH	Q9SVW8	Q9SVW8	At4g35470	AT4G35470.1	plant intracellular ras group-related LRR 4;Encodes PIRL4, a member of the Plant Intracellular Ras-group-related LRRs (Leucine rich repeat proteins). PIRLs are a distinct, plant-specific class of intracellular LRRs that likely mediate protein interactions, possibly in the context of signal transduction.	PIRL4_ARATH	PIRL4	549	Arabidopsis thaliana	1:Experimental evidence at protein level	plasma membrane	1	0.999	21.5063	21.6899	18.7805	20.1656		23.9847	23.8576	24.4862	24.3975	2	3	1	0	0	0	0	0	2	3	1	0
+	1.1456	2.12109	SPL2	sp|Q9SYH3|SPL2P_ARATH	Q9SYH3	Q9SYH3	At1g54150	AT1G54150.1	E3 Ubiquitin ligase family protein;	SPL2P_ARATH	SPL2	383	Arabidopsis thaliana	2:Experimental evidence at transcript level	mitochondrion	0.9997	0.9975	22.1209	20.956	19.5611	19.2736		22.3716	21.1754	19.5832	19.3375	2	2	0	0	0	0	0	0	2	2	0	0
+	2.21006	2.11706	At1g11330	sp|Q9SXB8|Y1133_ARATH	tr|F4I8U6|F4I8U6_ARATH\""""	Q9SXB8	At1g11330	AT1G11330.1	S-locus lectin protein kinase family protein;	Y1133_ARATH	At1g11330	842	Arabidopsis thaliana	1:Experimental evidence at protein level	plasma membrane	1	0.999	25.8407	25.902	23.9185	23.5902		26.0914	26.1214	23.9406	23.654	15	14	3	5	0	0	0	0	15	14	3	5
+	1.01365	2.10937	ABCC4	sp|Q7DM58|AB4C_ARATH	Q7DM58	Q7DM58	At2g47800	AT2G47800.1	multidrug resistance-associated protein 4;Encodes a plasma membrane localized ATPase transporter involved in multidrug transport. The expression of this gene is upregulated by herbicide safeners such as benoxacor, fluxofenim and fenclorim.	AB4C_ARATH	ABCC4	1516	Arabidopsis thaliana	1:Experimental evidence at protein level	plasma membrane	0.9815	0.9854	20.4503	19.4824	18.3754	17.3384		20.701	19.7017	NA	NA	2	0	0	0	0	0	0	0	2	0	0	1
+	0.685744	2.10822	ORRM2	sp|Q9FIU6|ORRM2_ARATH		Q9FIU6	At5g54580	AT5G54580.1	RNA-binding (RRM/RBD/RNP motifs) family protein;	ORRM2_ARATH	ORRM2	156	Arabidopsis thaliana	1:Experimental evidence at protein level	mitochondrion	mitochondrial\""""	1	21.9252	22.0973	21.0419	18.7642		21.7564	21.7034	21.2692	21.1637	0	2	2	2	0	2	2	2	0	2	2	2
+	1.0862	2.10669	At5g40000	sp|F4KFX5|AATPJ_ARATH	F4KFX5	F4KFX5	At5g40000	AT5G40000.1	P-loop containing nucleoside triphosphate hydrolases superfamily protein;	AATPJ_ARATH	At5g40000	470	Arabidopsis thaliana	3:Protein inferred from homology	plasma membrane	1	0.9987	20.9272	20.6403	19.3044	18.0497		24.6431	24.5983	24.48	24.5926	3	2	0	0	3	2	0	0	3	4	1	1
+	1.51654	2.10434	AtMHF2	tr|F4IBV2|F4IBV2_ARATH	F4IBV2	F4IBV2	At1g78790	AT1G78790.1	;	F4IBV2_ARATH	AtMHF2	86	Arabidopsis thaliana	1:Experimental evidence at protein level	cytosol	0.7622	0.9919	21.0445	21.4215	19.4537	18.8036		29.6848	29.6216	29.3239	29.3807	1	0	0	0	1	0	0	0	1	0	0	0
+	0.96571	2.09908	TIF3F1	sp|O04202|EIF3F_ARATH	O04202	O04202	At2g39990	AT2G39990.1	eukaryotic translation initiation factor 2;translation initiation factor eIF2 p47 subunit homolog	EIF3F_ARATH	TIF3F1	293	Arabidopsis thaliana	1:Experimental evidence at protein level	cytosol,nucleus	1	0.999	20.4007	19.4452	18.406	17.2418		20.6515	19.6646	NA	NA	2	1	0	0	2	1	0	0	2	1	0	0
+	1.69012	2.09881	UXS3	sp|Q9FIE8|UXS3_ARATH	tr|A0A1P8BFI1|A0A1P8BFI1_ARATH	Q9FIE8	At5g59290	AT5G59290.1	UDP-glucuronic acid decarboxylase 3;Encodes an isoform of UDP-glucuronic acid decarboxylase, which is predicted to be cytosolic by PSORT. This enzyme produces UDP-xylose, which is a substrate for many cell wall carbohydrates including hemicellulose and pectin. UDP-xylose is also known to feedback regulate several cell wall biosynthetic enzymes.	UXS3_ARATH	UXS3	342	Arabidopsis thaliana	1:Experimental evidence at protein level	cytosol	0.9996	0.9976	19.3367	19.787	17.6681	17.258		19.5874	20.0064	NA	NA	1	2	0	0	0	0	0	0	2	3	1	0
+	4.08696	2.09606	At3g56210	tr|F4IZD3|F4IZD3_ARATH	F4IZD3	F4IZD3	At3g56210	AT3G56210.1	ARM repeat superfamily protein;	F4IZD3_ARATH	At3g56210	193	Arabidopsis thaliana	1:Experimental evidence at protein level	mitochondrion	1	0.999	23.1138	23.0768	21.0034	20.9951		21.3122	21.3826	21.2928	21.0395	3	3	0	0	0	0	0	0	3	3	0	0
+	2.4339	2.08298	TOM9-2	sp|Q9FNC9|TOM92_ARATH	Q9FNC9	Q9FNC9	At5g43970	AT5G43970.1	translocase of outer membrane 22-V;Subunit of the TOM complex, a translocase in the outer mitochondrial membrane that selectively allows proteins with a mitochondrial targeting sequence to enter the mitochondrion.	TOM92_ARATH	TOM9-2	99	Arabidopsis thaliana	1:Experimental evidence at protein level	mitochondrion	1	0.999	24.7121	24.4778	22.5603	22.4636		24.9628	24.6971	22.5824	22.5274	3	2	0	0	3	2	0	0	3	2	0	0
+	0.985701	2.08142	UGT75D1	sp|O23406|U75D1_ARATH	O23406	O23406	At4g15550	AT4G15550.1	indole-3-acetate beta-D-glucosyltransferase;UDP-glucose:indole-3-acetate beta-D-glucosyltransferase	U75D1_ARATH	UGT75D1	474	Arabidopsis thaliana	2:Experimental evidence at transcript level	plastid	1	0.999	22.9793	21.5424	20.0704	20.2885		23.2301	21.7617	20.0924	20.3524	4	2	1	0	4	2	1	0	4	2	1	0
+	1.26353	2.08115	At2g43770	tr|O22826|O22826_ARATH	O22826	O22826	At2g43770	AT2G43770.1	Transducin/WD40 repeat-like superfamily protein;	O22826_ARATH	At2g43770	343	Arabidopsis thaliana	1:Experimental evidence at protein level	nucleus	0.9989	0.9985	21.2589	20.2692	18.7925	18.5732		23.1676	23.4425	22.2276	21.2172	2	1	0	0	2	1	0	0	2	1	0	0
+	1.15185	2.07803	PPD5	sp|P82715|PPD5_ARATH	tr|A0A178U9N5|A0A178U9N5_ARATH	P82715	At5g11450	AT5G11450.1	Mog1/PsbP/DUF1795-like photosystem II reaction center PsbP family protein;	PPD5_ARATH	PPD5	297	Arabidopsis thaliana	1:Experimental evidence at protein level	plastid	chloroplastic\""""	0.9996	20.4939	20.8896	19.1622	18.0653		23.9406	23.7895	22.1781	22.4702	0	2	1	0	0	0	0	0	0	2	1	0
+	2.91119	2.07622	TRAF1B	sp|A8MQL1|TRF1B_ARATH	tr|F4I476|F4I476_ARATH\""""	A8MQL1	At1g04300	AT1G04300.1	TRAF-like superfamily protein;	TRF1B_ARATH	TRAF1B	1082	Arabidopsis thaliana	1:Experimental evidence at protein level	nucleus	0.553	0.9792	20.5117	20.6434	18.5323	18.4704		20.7624	20.8628	NA	NA	1	1	0	0	0	0	0	0	1	1	0	0
+	1.0842	2.07067	ALP1	sp|Q94K49|ALP1_ARATH	Q94K49	Q94K49	At3g63270	AT3G63270.1	;	ALP1_ARATH	ALP1	396	Arabidopsis thaliana	1:Experimental evidence at protein level	nucleus	0.9339	0.9981	20.1185	18.8649	17.3246	17.5175		20.3692	NA	NA	NA	1	0	0	0	1	0	0	0	1	0	0	0
+	1.09002	2.06824	TAF2	sp|Q8LPF0|TAF2_ARATH	tr|A0A2H1ZEF1|A0A2H1ZEF1_ARATH\""""	Q8LPF0	At1g73960	AT1G73960.1	TBP-associated factor 2;	TAF2_ARATH	TAF2	1390	Arabidopsis thaliana	2:Experimental evidence at transcript level	nucleus	0.9999	0.999	21.5004	21.5444	18.8259	20.0824		21.7511	21.7638	NA	20.1463	2	2	0	0	0	0	0	0	2	2	0	0
+	1.20984	2.06696	At4g28015	tr|Q6NMB4|Q6NMB4_ARATH	Q6NMB4	Q6NMB4	At4g28015			Q6NMB4_ARATH	At4g28015	351	Arabidopsis thaliana	1:Experimental evidence at protein level		1	0.999	23.7426	23.6849	21.109	22.1846		24.5404	24.6431	NA	NA	2	2	0	0	0	0	0	0	2	2	0	0
+	0.973229	2.06478	AT3G54290	tr|Q8RWC0|Q8RWC0_ARATH	Q8RWC0	Q8RWC0	At3g54290	AT3G54290.1	;	Q8RWC0_ARATH	AT3G54290	350	Arabidopsis thaliana	1:Experimental evidence at protein level	plasma membrane	0.8713	0.9961	19.3616	19.3126	16.5395	18.0051		22.5895	22.8797	22.1892	22.2034	1	0	0	0	1	0	0	0	1	0	0	0
+	2.48765	2.06476	AT5G27760	tr|Q8LG60|Q8LG60_ARATH	Q8LG60	Q8LG60	At5g27760	AT5G27760.1	Hypoxia-responsive family protein;	Q8LG60_ARATH	AT5G27760	96	Arabidopsis thaliana	1:Experimental evidence at protein level	mitochondrion	0.5794	0.9812	22.1288	21.8996	19.9778	19.921		27.17	27.0296	27.5969	27.7129	1	0	0	0	1	0	0	0	1	0	0	0
+	0.824865	2.06329	At1g10320	sp|Q9SY74|C3H5_ARATH	Q9SY74	Q9SY74	At1g10320	AT1G10320.1	Zinc finger C-x8-C-x5-C-x3-H type family protein;	C3H5_ARATH	At1g10320	757	Arabidopsis thaliana	2:Experimental evidence at transcript level	nucleus	0.9977	0.9983	21.3237	21.5702	18.4892	20.2781		21.5744	21.7895	NA	20.342	1	2	0	0	0	0	0	0	1	2	0	0
+	2.83091	2.06075	AHL23	sp|O23620|AHL23_ARATH	O23620	O23620	At4g17800	AT4G17800.1	Predicted AT-hook DNA-binding family protein;	AHL23_ARATH	AHL23	292	Arabidopsis thaliana	1:Experimental evidence at protein level	nucleus	0.9999	0.999	23.5781	23.5196	21.5617	21.4144		23.8288	23.7389	21.5838	21.4783	1	2	0	0	1	2	0	0	1	2	0	0
+	1.22172	2.05809	TOL1	sp|Q9LFL3|TOL1_ARATH	Q9LFL3	Q9LFL3	At5g16880	AT5G16880.1	Target of Myb protein 1;	TOL1_ARATH	TOL1	407	Arabidopsis thaliana	1:Experimental evidence at protein level	nucleus	1	0.9989	21.6508	21.6648	19.0714	20.1279		21.9015	21.8841	NA	20.1918	2	3	0	1	0	0	0	0	2	3	0	1
+	3.31723	2.05631	At3g26770	tr|Q9LW34|Q9LW34_ARATH	Q9LW34	Q9LW34	At3g26770	AT3G26770.1	NAD(P)-binding Rossmann-fold superfamily protein;	Q9LW34_ARATH	At3g26770	306	Arabidopsis thaliana	1:Experimental evidence at protein level	mitochondrion	1	0.999	26.6581	26.5702	24.5476	24.5681		22.0853	21.9177	20.3795	20.3097	8	10	4	3	7	9	3	2	8	10	4	3
+	0.761249	2.05299	ACR12	sp|Q9LZ23|ACR12_ARATH	Q9LZ23	Q9LZ23	At5g04740	AT5G04740.1	ACT domain-containing protein;	ACR12_ARATH	ACR12	301	Arabidopsis thaliana	2:Experimental evidence at transcript level	plastid	1	0.9989	23.6163	23.5801	22.533	20.5575		23.867	23.7995	22.5551	20.6213	5	5	2	2	2	2	1	1	5	5	2	2
+	0.991967	2.04956	AT3G03060	tr|Q0WVF7|Q0WVF7_ARATH	Q0WVF7	Q0WVF7	At3g03060	AT3G03060.1	P-loop containing nucleoside triphosphate hydrolases superfamily protein;	Q0WVF7_ARATH	AT3G03060	628	Arabidopsis thaliana	1:Experimental evidence at protein level	mitochondrion	1	0.9986	22.7306	21.9789	19.7034	20.9071		26.965	26.8974	21.343	NA	5	2	1	0	3	1	1	0	7	4	3	2
+	1.67692	2.04548	RPS28C	sp|P34789|RS282_ARATH	P34789	P34789	At5g64140	AT5G64140.1	ribosomal protein S28;Encodes a putative ribosomal protein S28.	RS282_ARATH	RPS28C	64	Arabidopsis thaliana	3:Protein inferred from homology	cytosol	0.9998	0.9988	20.5897	20.8325	18.9416	18.3896		20.8404	21.0518	NA	NA	2	0	0	0	2	0	0	0	2	0	0	0
+	0.899044	2.04545	AT4G32970	tr|F4JVV9|F4JVV9_ARATH	F4JVV9	F4JVV9	At4g32970	AT4G32970.1	;	F4JVV9_ARATH	AT4G32970	638	Arabidopsis thaliana	1:Experimental evidence at protein level	nucleus	1	0.999	23.4882	23.4564	20.6222	22.2315		28.1937	28.0813	27.7389	27.7517	5	6	0	0	5	6	0	0	5	6	0	0
+	1.1062	2.03568	At1g11390	tr|F4I8V6|F4I8V6_ARATH	F4I8V6	F4I8V6	At1g11390	AT1G11390.1	Protein kinase superfamily protein;	F4I8V6_ARATH	At1g11390	624	Arabidopsis thaliana	1:Experimental evidence at protein level	mitochondrion	0.9875	0.9883	21.2742	21.1091	18.5558	19.7561		21.5249	21.3285	NA	NA	1	2	0	0	1	2	0	0	1	2	0	0
+	1.36052	2.03343	SOBIR1	sp|Q9SKB2|SBIR1_ARATH	Q9SKB2	Q9SKB2	At2g31880	AT2G31880.1	Leucine-rich repeat protein kinase family protein;Encodes a putative leucine rich repeat transmembrane protein that is expressed in response to Pseudomonas syringae. Expression of SRRLK may be required for silencing via lsiRNAs. Regulates cell death and innate immunity.	SBIR1_ARATH	SOBIR1	641	Arabidopsis thaliana	1:Experimental evidence at protein level	plasma membrane	1	0.999	25.6763	25.2851	23.0542	23.8404		25.9271	25.5045	23.0763	23.9043	9	6	3	2	9	6	3	2	11	8	5	3
	0.473586	2.03269	TPR2	sp|Q9LRZ0|TPR2_ARATH	Q9LRZ0	Q9LRZ0	At3g16830	AT3G16830.1	TOPLESS-related 2;	TPR2_ARATH	TPR2	1131	Arabidopsis thaliana	1:Experimental evidence at protein level	nucleus	1	0.9961	22.1385	22.7921	18.8471	22.0181		22.3893	23.0114	NA	22.082	2	2	0	0	1	2	0	0	5	3	1	1
	0.47889	2.03061	AT5G48335	tr|Q6AWV7|Q6AWV7_ARATH	Q6AWV7	Q6AWV7	At5g48335	AT5G48335.1	;	Q6AWV7_ARATH	AT5G48335	114	Arabidopsis thaliana	1:Experimental evidence at protein level	nucleus	0.8985	0.997	19.3987	20.4226	16.3647	19.3953		21.029	19.9791	NA	NA	0	1	0	0	0	1	0	0	0	1	0	0
	0.45771	2.03024	MDC12.27	tr|Q500W1|Q500W1_ARATH	Q500W1	Q500W1	At5g63300	AT5G63300.1	Ribosomal protein S21 family protein;	Q500W1_ARATH	MDC12.27	185	Arabidopsis thaliana	1:Experimental evidence at protein level	plastid	1	0.9988	21.6315	21.4747	17.8527	21.193		25.5345	25.3273	24.3844	23.8576	2	2	0	0	0	0	0	0	2	2	0	0
+	1.13122	2.02802	PRL1	sp|Q42384|PRL1_ARATH	Q42384	Q42384	At4g15900	AT4G15900.1	pleiotropic regulatory locus 1;Mutations confer hypersensitivity to glucose and sucrose and augments sensitivity to cytokinin, ethylene, ABA and auxin. Encodes a nuclear WD40 protein that is imported into the nucleus. Essential for plant innate immunity. Interacts with MOS4 and AtCDC5. It is also predicted to have two DWD motifs. It can bind to DDB1a in Y2H assays, and DDB1b in co-IP assays, and …	PRL1_ARATH	PRL1	486	Arabidopsis thaliana	1:Experimental evidence at protein level	nucleus	1	0.9989	23.3362	23.2729	20.6931	21.86		23.8385	24.0105	23.5404	22.5639	4	3	0	0	3	2	0	0	4	3	0	0
+	3.71718	2.0203	AT5G14105	tr|Q8LEU9|Q8LEU9_ARATH	Q8LEU9	Q8LEU9	At5g14105	AT5G14105.1	;	Q8LEU9_ARATH	AT5G14105	76	Arabidopsis thaliana	1:Experimental evidence at protein level	mitochondrion	0.9985	0.9972	20.716	20.7685	18.7123	18.7316		21.5131	21.6312	20.9819	22.2044	1	1	0	0	1	1	0	0	1	1	0	0
	0.633121	2.01964	ELM1	sp|Q93YN4|ELM1_ARATH	Q93YN4	Q93YN4	At5g22350	AT5G22350.1	Protein of unknown function (DUF1022);	ELM1_ARATH	ELM1	427	Arabidopsis thaliana	1:Experimental evidence at protein level	mitochondrion	0.9632	0.999	20.5609	20.9926	17.5831	19.9312		NA	18.9716	19.5647	NA	1	1	0	0	1	1	0	0	1	1	0	0
	0.286703	2.01687	ECA1	sp|P92939|ECA1_ARATH		P92939	At1g07810	AT1G07810.1	ER-type Ca2+-ATPase 1;Encodes an ER-type Ca2+-pumping ATPase.	ECA1_ARATH	ECA1	1061	Arabidopsis thaliana	1:Experimental evidence at protein level	endoplasmic reticulum	endoplasmic reticulum-type\""""	1	21.8237	22.9775	17.8652	22.9023		22.2805	22.2668	21.9936	21.9306	0	4	1	0	0	2	1	0	1	13	9	6
+	1.38683	2.01365	TOM7-2	sp|Q3ECI7|TOM72_ARATH	Q3ECI7	Q3ECI7	At1g64220	AT1G64220.1	translocase of outer membrane 7 kDa subunit 2;	TOM72_ARATH	TOM7-2	77	Arabidopsis thaliana	2:Experimental evidence at transcript level	mitochondrion	0.9997	0.9981	22.507	22.5388	20.0885	20.9299		22.7577	22.7581	20.1106	20.9938	1	2	0	0	1	2	0	0	1	2	0	0
+	3.94494	2.01002	ANP3	sp|O22042|M3K3_ARATH	O22042	O22042	At3g06030	AT3G06030.1	NPK1-related protein kinase 3;NPK1-related protein kinase 3	M3K3_ARATH	ANP3	651	Arabidopsis thaliana	1:Experimental evidence at protein level	nucleus	1	0.9981	21.4198	21.401	19.3811	19.4196		21.6705	21.6203	NA	NA	1	3	0	0	1	3	0	0	1	3	0	0
+	2.67533	2.00315	SUN2	sp|Q9SG79|SUN2_ARATH	Q9SG79	Q9SG79	At3g10730	AT3G10730.1	SAD1/UNC-84 domain protein 2;Encodes a member of the Sad1/UNC-84 (SUN)-domain proteins: AtSUN1(At5g04990), AtSUN2(AT3G10730). SUN domain proteins are part of the cytoskeletal-nucleoskeletal bridging complexes. AtSUN1 and AtSUN2 are localized to the nuclear envelope and are present as homomers and heteromers in vivo.	SUN2_ARATH	SUN2	455	Arabidopsis thaliana	1:Experimental evidence at protein level	nucleus,endoplasmic reticulum	1	0.999	26.1533	26.0503	24.0222	24.1751		26.4041	26.2696	24.0443	24.239	10	8	3	2	10	8	3	2	10	8	3	2
+	2.08491	1.99718	GDH1	sp|Q43314|DHE1_ARATH	Q43314	Q43314	At5g18170	AT5G18170.1	glutamate dehydrogenase 1;Encodes the 43 kDa alpha-subunit of the glutamate dehydrogenase with a putative mitochondrial transit polypeptide and NAD(H)- and alpha-ketoglutarate-binding domains. Mitochondrial localization confirmed by subcellular fractionation. Combines in several ratios with GDH2 protein (GDH-beta) to form seven isoenzymes. Catalyzes the cleavage of glycine residues. May be involv…	DHE1_ARATH	GDH1	411	Arabidopsis thaliana	1:Experimental evidence at protein level	mitochondrion	1	0.999	24.6535	24.7522	22.5303	22.8811		24.7895	24.8623	25.4551	25.767	6	9	2	3	5	7	2	3	10	14	5	5
+	1.30282	1.99574	RH38	sp|Q93ZG7|RH38_ARATH	Q93ZG7	Q93ZG7	At3g53110	AT3G53110.1	P-loop containing nucleoside triphosphate hydrolases superfamily protein;Encodes a putative DEAD-Box RNA Helicase and has RNA-dependent ATPase activity. Mutant is Sensitive to chilling stress and heat stress. Germination of the mutant is inhibited by ABA. LOS4 may be involved in temperature sensing. Is enriched in the nuclear envelope and also located in the cytoplasm. LOS4 is involved in export …	RH38_ARATH	RH38	496	Arabidopsis thaliana	1:Experimental evidence at protein level	cytosol,nucleus	0.9994	0.9987	22.0828	22.0345	20.5251	19.6007		23.0795	23.079	22.9531	23.2961	3	1	1	0	3	1	1	0	3	1	1	0
+	1.36543	1.98962	RNJ	sp|Q84W56|RNJ_ARATH	Q84W56	Q84W56	At5g63420	AT5G63420.1	RNA-metabolising metallo-beta-lactamase family protein;	RNJ_ARATH	RNJ	911	Arabidopsis thaliana	1:Experimental evidence at protein level	plastid	0.9982	0.9967	20.4997	20.9224	19.0925	18.3504		NA	NA	23.9495	23.9316	0	2	0	0	0	2	0	0	0	2	0	0
+	2.676	1.98447	CGR2	sp|Q9M2Y6|CGR2_ARATH	Q9M2Y6	Q9M2Y6	At3g49720	AT3G49720.1	;	CGR2_ARATH	CGR2	261	Arabidopsis thaliana	2:Experimental evidence at transcript level	golgi	1	0.999	22.9052	22.8391	20.8026	20.9727		22.0705	24.0105	19.6807	19.2429	4	3	0	0	3	3	0	0	4	3	0	0
+	0.966295	1.98173	At1g04290	tr|A0A1P8APX5|A0A1P8APX5_ARATH	A0A1P8APX5	A0A1P8APX5	At1g04290	AT1G04290.1	Thioesterase superfamily protein;	A0A1P8APX5_ARATH	At1g04290	127	Arabidopsis thaliana	1:Experimental evidence at protein level	peroxisome	0.9997	0.9985	20.4341	21.6134	18.6458	19.4382		20.6848	21.8327	NA	NA	2	3	0	0	0	0	0	0	2	3	0	0
+	3.35478	1.97976	At4g39680	tr|O65655|O65655_ARATH	O65655	O65655	At4g39680	AT4G39680.1	SAP domain-containing protein;	O65655_ARATH	At4g39680	633	Arabidopsis thaliana	1:Experimental evidence at protein level	nucleus	1	0.999	29.2733	29.2455	27.2404	27.3189		26.2372	26.2225	20.9539	22.9014	37	37	14	16	37	37	14	16	37	37	14	16
+	1.2523	1.97663	NUP50A	sp|Q9C829|NU50A_ARATH	Q9C829	Q9C829	At1g52380	AT1G52380.1	NUP50 (Nucleoporin 50 kDa) protein;	NU50A_ARATH	NUP50A	440	Arabidopsis thaliana	1:Experimental evidence at protein level	nucleus	0.7786	0.9926	20.0053	19.5599	18.2405	17.3715		22.3899	22.7407	21.7264	22.238	1	0	0	0	1	0	0	0	1	0	0	0
+	2.09278	1.97479	U2AF35B	sp|Q9FMY5|U2AFB_ARATH	Q9FMY5	Q9FMY5	At5g42820	AT5G42820.1	Zinc finger C-x8-C-x5-C-x3-H type family protein;U2 auxiliary factor small subunit. The atU2AF35b protein and its homolog, atU2AF35a, contain most of the conserved domains of hsU2AF35, including the psiRRM, one RS domain, two zinc fingers, and the two regions for interacting with U2AF large subunit. Both proteins lack the stretch of glycines present in human U2AF35. The sequences are overall 83% …	U2AFB_ARATH	U2AF35B	283	Arabidopsis thaliana	1:Experimental evidence at protein level	nucleus	1	0.9989	23.6068	23.9294	21.8699	21.7168		23.8576	24.1488	21.892	21.7807	3	3	0	1	0	0	0	0	3	3	0	1
+	0.812977	1.97082	DDL	sp|Q8W4D8|DDL_ARATH	Q8W4D8	Q8W4D8	At3g20550	AT3G20550.1	SMAD/FHA domain-containing protein;Encodes a nuclear localized FHA (forhkead) domain containing protein.Mutant plants have shortened roots, delayed flowering time, altered floral organ number, defective floral organs and reduced fertility.Ddl mutants also show reduced levels of pri-miRNAs as well as mature miRNAs suggesting involvement in biogenesis of miRNAs. DDL does not affect transcription of…	DDL_ARATH	DDL	314	Arabidopsis thaliana	1:Experimental evidence at protein level	nucleus	0.9216	0.9978	21.1919	21.1106	18.3037	20.0571		25.4738	25.5492	23.7492	24.4425	1	1	0	0	1	1	0	0	1	1	0	0
	0.508603	1.96964	SKI2	sp|F4JAA5|SKI2_ARATH	F4JAA5	F4JAA5	At3g46960	AT3G46960.1	RNA helicase, ATP-dependent, SK12/DOB1 protein;	SKI2_ARATH	SKI2	1347	Arabidopsis thaliana	1:Experimental evidence at protein level	nucleus	0.9996	0.9976	20.011	21.8918	17.8636	20.1		20.2618	22.1112	NA	20.1639	1	1	0	0	1	1	0	0	1	1	0	0
+	0.748297	1.96848	ASB1	sp|Q42565|ASB1_ARATH	\sp|Q9FJM5|ASB2_ARATH	Q42565	At1g25220	AT1G25220.1	anthranilate synthase beta subunit 1;Catalyzes the first step of tryptophan biosynthesis: Chorismate L-Glutamine = Anthranilate Pyruvate L-Glutamate. Functions as a heterocomplex with anthranilate synthase alpha subunit (ASA1 or ASA2).	ASB1_ARATH	ASB1	276	Arabidopsis thaliana	1:Experimental evidence at protein level	plastid	chloroplastic\""""	1	23.3813	23.4671	20.4904	22.421		23.632	23.6865	NA	22.4849	0	3	4	0	0	0	0	0	0	3	4	0
+	1.72428	1.95839	MEF14	tr|Q9LW33|Q9LW33_ARATH	Q9LW33	Q9LW33	At3g26780	AT3G26780.1	Phosphoglycerate mutase family protein;	Q9LW33_ARATH	MEF14	399	Arabidopsis thaliana	1:Experimental evidence at protein level	mitochondrion	1	0.999	25.1598	24.9753	22.8523	23.3659		NA	20.1238	NA	NA	10	8	1	1	8	6	1	1	10	8	1	1
+	1.58479	1.9574	At1g71790	sp|Q9M9G7|CAPZB_ARATH	Q9M9G7	Q9M9G7	At1g71790	AT1G71790.1	Subunits of heterodimeric actin filament capping protein Capz superfamily;	CAPZB_ARATH	At1g71790	256	Arabidopsis thaliana	1:Experimental evidence at protein level	nucleus	1	0.999	22.4045	23.0485	20.771	20.7672		22.7758	NA	20.9898	21.0618	4	4	0	0	4	4	0	0	4	4	0	0
+	1.0409	1.95607	APS1	sp|P55228|GLGS_ARATH		P55228	At5g48300	AT5G48300.1	ADP glucose pyrophosphorylase 1;Encodes the small subunit of ADP-glucose pyrophosphorylase. The small subunit is the catalytic isoform responsible for ADP-glucose pyrophosphorylase activity. The presence of the small subunit is required for large subunit stability. Two isoforms of the small subunit (ApS1 and ApS2) have been described. ApS1 is the major small subunit isoform present in all plant t…	GLGS_ARATH	APS1	520	Arabidopsis thaliana	2:Experimental evidence at transcript level	plastid	chloroplastic\""""	1	23.2416	23.321	20.6922	21.9582		25.2571	25.3031	24.6375	24.5463	0	3	4	1	0	3	4	1	0	3	4	1
+	1.0172	1.95589	At1g12850	tr|Q94BZ6|Q94BZ6_ARATH	Q94BZ6	Q94BZ6	At1g12850	AT1G12850.1	Phosphoglycerate mutase family protein;	Q94BZ6_ARATH	At1g12850	405	Arabidopsis thaliana	1:Experimental evidence at protein level	nucleus	1	0.999	24.8265	23.8821	21.9452	22.8517		25.0772	24.1015	21.9672	22.9156	6	1	2	1	6	1	2	1	8	3	2	1
+	2.8766	1.95046	AT3G19240	tr|Q9LJK5|Q9LJK5_ARATH	Q9LJK5	Q9LJK5	At3g19240	AT3G19240.1	Vacuolar import/degradation, Vid27-related protein;	Q9LJK5_ARATH	AT3G19240	648	Arabidopsis thaliana	1:Experimental evidence at protein level	endoplasmic reticulum	0.9999	0.992	21.5854	21.4436	19.5576	19.5705		20.9243	21.1856	20.6098	20.9007	3	2	0	0	3	2	0	0	3	2	0	0
+	1.97394	1.94861	HISN1A	sp|Q9S762|HIS1A_ARATH		Q9S762	At1g58080	AT1G58080.1	ATP phosphoribosyl transferase 1;ATP phosphoribosyl transferase, catalyses first step of histidine biosynthesis	HIS1A_ARATH	HISN1A	411	Arabidopsis thaliana	1:Experimental evidence at protein level	plastid	chloroplastic\""""	1	21.1579	21.0665	18.9664	19.3608		24.3511	24.3511	23.7389	23.895	0	1	1	0	0	1	1	0	0	2	2	0
+	0.656866	1.94647	At1g15240	tr|F4HZJ6|F4HZJ6_ARATH	F4HZJ6	F4HZJ6	At1g15240	AT1G15240.1	Phox-associated domain;Phox-like;Sorting nexin, C-terminal;	F4HZJ6_ARATH	At1g15240	1020	Arabidopsis thaliana	1:Experimental evidence at protein level	nucleus	0.9997	0.9982	21.3993	21.0345	20.3608	18.18		21.65	21.2538	NA	NA	2	1	0	0	0	0	0	0	2	1	0	0
+	1.83856	1.94365	SAL1	sp|Q42546|DPNP1_ARATH	Q42546	Q42546	At5g63980	AT5G63980.1	Inositol monophosphatase family protein;Encodes a bifunctional protein that has 3'(2'),5'-bisphosphate nucleotidase and inositol polyphosphate 1-phosphatase activities and rescues sulfur assimilation mutants in yeast. It is involved in the response to cold, drought (negative regulator of drought tolerance), and ABA. Mutants in this gene exhibit enhanced induction of stress genes in response to co…	DPNP1_ARATH	SAL1	353	Arabidopsis thaliana	1:Experimental evidence at protein level	plastid	1	0.9973	20.9407	21.1134	19.3038	18.8631		21.1915	21.3328	NA	NA	2	2	0	0	2	2	0	0	2	2	0	0
+	1.73265	1.94279	PCMP-H29	sp|Q8S9M4|PP198_ARATH	Q8S9M4	Q8S9M4	At2g41080	AT2G41080.1	Tetratricopeptide repeat (TPR)-like superfamily protein;	PP198_ARATH	PCMP-H29	650	Arabidopsis thaliana	2:Experimental evidence at transcript level	mitochondrion	0.8431	0.9951	20.0262	20.1888	18.4201	17.9093		22.4054	22.2201	NA	NA	1	2	0	0	1	2	0	0	1	2	0	0
+	0.898056	1.94146	SYP71	sp|Q9SF29|SYP71_ARATH	Q9SF29	Q9SF29	At3g09740	AT3G09740.1	syntaxin of plants 71;syntaxin of plants 71 (SYP71)	SYP71_ARATH	SYP71	266	Arabidopsis thaliana	1:Experimental evidence at protein level	plasma membrane	1	0.999	23.3014	23.4883	20.6942	22.2126		23.5522	23.7077	20.7163	22.2765	6	4	3	1	6	4	3	1	6	4	3	1
+	3.22494	1.93939	At4g16580	sp|Q9SUK9|P2C55_ARATH	Q9SUK9	Q9SUK9	At4g16580	AT4G16580.1	Protein phosphatase 2C family protein;	P2C55_ARATH	At4g16580	467	Arabidopsis thaliana	2:Experimental evidence at transcript level	mitochondrion	1	0.999	23.6718	23.7653	21.7717	21.7866		22.4693	22.1771	NA	20.3576	5	4	1	1	5	4	1	1	5	4	1	1
+	2.70956	1.93871	F24G24.70	tr|O82615|O82615_ARATH	O82615	O82615	At4g10270	AT4G10270.1	Wound-responsive family protein;	O82615_ARATH	F24G24.70	90	Arabidopsis thaliana	1:Experimental evidence at protein level	mitochondrion	0.9603	0.9989	21.7452	21.7169	19.8769	19.7077		23.9933	23.7492	25.2714	24.867	1	1	0	0	1	1	0	0	1	1	0	0
+	1.1609	1.93703	ADK	sp|Q9ZUU1|KAD1_ARATH		Q9ZUU1	At2g37250	AT2G37250.1	adenosine kinase;encodes adenylate kinase that is located in the chloroplast involved in the coordination of metabolism and growth	KAD1_ARATH	ADK	284	Arabidopsis thaliana	1:Experimental evidence at protein level	plastid	chloroplastic\""""	1	23.5288	23.59	21.086	22.1587		23.7796	23.8093	21.1081	22.2226	1	4	6	1	1	4	6	1	1	4	6	1
+	0.892238	1.93486	ZIP2	sp|Q9LTH9|ZIP2_ARATH	Q9LTH9	Q9LTH9	At5g59520	AT5G59520.1	ZRT/IRT-like protein 2;encodes a metal ion transporter whose expression is regulated by copper.	ZIP2_ARATH	ZIP2	353	Arabidopsis thaliana	2:Experimental evidence at transcript level	plasma membrane	0.9172	0.9976	21.0102	21.3493	19.9946	18.4952		21.2609	21.5687	20.0166	NA	0	1	1	0	0	1	1	0	0	1	1	0
	0.505006	1.9284	SWC4	sp|Q8VZL6|SWC4_ARATH	Q8VZL6	Q8VZL6	At2g47210	AT2G47210.1	myb-like transcription factor family protein;	SWC4_ARATH	SWC4	441	Arabidopsis thaliana	1:Experimental evidence at protein level	nucleus	0.9984	0.9966	21.7896	20.9666	18.069	20.8304		22.0403	21.1859	NA	20.8943	2	1	0	0	2	1	0	0	2	1	0	0
+	1.70411	1.9283	DER2.1	sp|Q8VZ96|DER21_ARATH	Q8VZ96	Q8VZ96	At4g21810	AT4G21810.1	DERLIN-2.1;	DER21_ARATH	DER2.1	244	Arabidopsis thaliana	2:Experimental evidence at transcript level	endoplasmic reticulum	0.9929	0.9989	19.884	20.3928	18.1051	18.315		25.8504	26.002	26.1946	26.1391	0	1	0	0	0	1	0	0	1	2	0	0
+	1.28941	1.91877	MEX1	sp|Q9LF50|MEX1_ARATH	\tr|A0A1P8BC44|A0A1P8BC44_ARATH	Q9LF50	At5g17520	AT5G17520.1	root cap 1 (RCP1);Encodes a maltose transporter that is expressed in leaves and roots. Mutations at the MEX1 locus cause accumulation of both starch and maltose in leaves, with maltose levels at least 40 times higher than that of wild-type. This gene encodes a protein located in the chloroplast envelope.	MEX1_ARATH	MEX1	415	Arabidopsis thaliana	2:Experimental evidence at transcript level	plastid	chloroplastic\""""	0.9116	20.653	20.8092	18.3667	19.258		25.2535	25.5696	25.2856	25.4551	0	1	0	0	0	0	0	0	0	1	0	0
	0.447431	1.91867	At2g30160	tr|O64731|O64731_ARATH	O64731	O64731	At2g30160	AT2G30160.1	Mitochondrial substrate carrier family protein;	O64731_ARATH	At2g30160	331	Arabidopsis thaliana	1:Experimental evidence at protein level	mitochondrion	1	0.999	21.8797	22.904	22.0055	18.9409		22.1486	21.9415	21.2699	20.8291	3	3	2	1	3	3	2	1	4	4	3	2
+	0.769032	1.91823	ADK1	sp|O82514|KAD4_ARATH	O82514	O82514	At5g63400	AT5G63400.1	adenylate kinase 1;encodes a protein similar to adenylate kinase.	KAD4_ARATH	ADK1	246	Arabidopsis thaliana	1:Experimental evidence at protein level	mitochondrion	0.8406	0.995	19.5213	19.5723	18.5404	16.7167		19.7721	19.7916	NA	NA	1	1	0	0	0	0	0	0	1	1	0	0
+	0.868477	1.91823	MTM1.1	sp|Q944H5|MTM1_ARATH	Q944H5	Q944H5	At4g27940	AT4G27940.1	manganese tracking factor for mitochondrial SOD2;	MTM1_ARATH	MTM1	413	Arabidopsis thaliana	2:Experimental evidence at transcript level	mitochondrion	0.9993	0.9982	18.7749	20.3071	17.4376	17.8079		22.8714	22.8878	23.3511	23.1091	1	1	0	0	1	1	0	0	1	1	0	0
+	1.60984	1.91515	At2g03690	sp|Q9ZPR0|COQ4_ARATH		Q9ZPR0	At2g03690	AT2G03690.1	coenzyme Q biosynthesis Coq4 family protein / ubiquinone biosynthesis Coq4 family protein;Ubiquinone biosynthesis protein COQ4 homolog.	COQ4_ARATH	At2g03690	226	Arabidopsis thaliana	2:Experimental evidence at transcript level	mitochondrion	mitochondrial\""""	1	22.7429	23.2607	20.9239	21.2494		29.2054	29.1312	24.2679	24.5345	0	5	4	1	0	5	4	1	0	5	4	1
+	1.42591	1.91495	At5g23250	sp|Q8LAD2|SUCA2_ARATH		Q8LAD2	At5g23250	AT5G23250.1	Succinyl-CoA ligase, alpha subunit;	SUCA2_ARATH	At5g23250	341	Arabidopsis thaliana	1:Experimental evidence at protein level	mitochondrion	mitochondrial\""""	0.9992	20.05	20.0229	18.5029	17.7401		25.8858	25.9473	26.002	25.9473	0	1	0	0	0	1	0	0	3	4	5	3
+	0.998454	1.9085	ELP4	sp|Q9C778|ELP4_ARATH	Q9C778	Q9C778	At3g11220	AT3G11220.1	Paxneb protein-related;A subunit of Elongator, a histone acetyl transferase complex, consisting of six subunits (ELP1?ELP6), that copurifies with the elongating RNAPII in yeast and humans. Three Arabidopsis thaliana genes, encoding homologs of the yeast Elongator subunits ELP1, ELP3 (histone acetyl transferase), and ELP4 are responsible for the narrow leaf phenotype in elongata mutants and for re…	ELP4_ARATH	ELP4	355	Arabidopsis thaliana	1:Experimental evidence at protein level	plastid	1	0.999	24.0242	23.7301	21.3305	22.6069		22.307	24.4676	NA	20.7634	5	4	2	1	5	4	2	1	5	4	2	1
	0.58859	1.90311	At1g21900	sp|Q8RWM6|P24D5_ARATH	Q8RWM6	Q8RWM6	At1g21900	AT1G21900.1	emp24/gp25L/p24 family/GOLD family protein;	P24D5_ARATH	At1g21900	216	Arabidopsis thaliana	1:Experimental evidence at protein level	endoplasmic reticulum	0.9995	0.9971	22.3507	22.2105	19.1641	21.5908		22.6014	22.4298	19.1862	21.6547	1	2	0	0	0	1	0	0	1	2	0	0
+	1.73899	1.89902	CEL5	sp|Q2V4L8|GUN3_ARATH	Q2V4L8	Q2V4L8	At1g22880	AT1G22880.1	cellulase 5;	GUN3_ARATH	CEL5	484	Arabidopsis thaliana	2:Experimental evidence at transcript level	extracellular	1	0.999	24.5537	24.5702	22.403	22.9228		21.8308	22.061	20.635	21.2655	6	9	1	1	2	4	0	0	7	10	2	1
	0.344202	1.89	EMB2217	sp|Q9SAK0|PP132_ARATH		Q9SAK0	At1g79490	AT1G79490.1	Pentatricopeptide repeat (PPR) superfamily protein;	PP132_ARATH	EMB2217	836	Arabidopsis thaliana	2:Experimental evidence at transcript level	mitochondrion	mitochondrial\""""	1	22.8699	22.6131	22.8911	18.8119		27.7195	27.611	27.189	27.189	1	3	2	2	1	3	2	2	1	3	2	2
+	1.33924	1.8892	At3g60450	tr|A0A1I9LN21|A0A1I9LN21_ARATH	tr|F4JBT8|F4JBT8_ARATH	A0A1I9LN21	At3g60450	AT3G60450.1	Phosphoglycerate mutase family protein;	A0A1I9LN21_ARATH	At3g60450	306	Arabidopsis thaliana	1:Experimental evidence at protein level	cytosol	0.9204	0.9977	20.189	20.574	18.8642	18.1204		29.7486	29.7325	29.5862	29.57	0	1	0	0	0	0	0	0	0	1	0	0
	0.589625	1.88631	NHL3	sp|Q9FNH6|NHL3_ARATH	Q9FNH6	Q9FNH6	At5g06320	AT5G06320.1	NDR1/HIN1-like 3;encodes a protein whose sequence is similar to tobacco hairpin-induced gene (HIN1) and Arabidopsis non-race specific disease resistance gene (NDR1). Expression of this gene is induced by cucumber mosaic virus, spermine and Pseudomonas syringae pv. tomato DC3000. The gene product is localized to the plasma membrane.	NHL3_ARATH	NHL3	231	Arabidopsis thaliana	1:Experimental evidence at protein level	plasma membrane	0.9999	0.999	21.5693	21.7177	18.557	20.9573		26.8504	26.8623	27.2262	27.3239	1	1	1	1	1	1	1	1	1	1	1	1
+	1.46514	1.88471	EMB2247	sp|F4KE63|SYVM2_ARATH		F4KE63	At5g16715	AT5G16715.1	ATP binding;valine-tRNA ligases;aminoacyl-tRNA ligases;nucleotide binding;ATP binding;aminoacyl-tRNA ligases;	SYVM2_ARATH	EMB2247	974	Arabidopsis thaliana	3:Protein inferred from homology	plastid	chloroplastic/mitochondrial 2\""""	0.7965	19.9765	20.0345	18.4778	17.7638		31.0283	30.995	30.7771	30.9117	0	0	1	0	0	0	1	0	0	0	1	0
	0.467417	1.88084	MIJ24.9	tr|Q940G3|Q940G3_ARATH	Q940G3	Q940G3	At5g39600	AT5G39600.1	;	Q940G3_ARATH	MIJ24.9	127	Arabidopsis thaliana	1:Experimental evidence at protein level	mitochondrion	0.9634	0.999	21.1557	21.59	17.9902	20.9938		25.4105	25.4425	25.4488	25.4984	1	1	0	0	1	1	0	0	1	1	0	0
+	2.82029	1.88043	At2g21160	sp|P45434|SSRA_ARATH	P45434	P45434	At2g21160	AT2G21160.1	Translocon-associated protein (TRAP), alpha subunit;	SSRA_ARATH	At2g21160	258	Arabidopsis thaliana	2:Experimental evidence at transcript level	endoplasmic reticulum	1	0.999	26.449	26.5066	24.5301	24.6647		NA	21.4355	NA	NA	4	4	2	2	1	1	0	0	4	4	2	2
+	0.820015	1.88019	TRZ4	sp|F4J1H7|RNZ4_ARATH	tr|A0A1I9LSG7|A0A1I9LSG7_ARATH	F4J1H7	At3g16260	AT3G16260.1	tRNAse Z4;Encodes a tRNase Z.	RNZ4_ARATH	TRZ4	942	Arabidopsis thaliana	2:Experimental evidence at transcript level	plastid	mitochondrial\""""	0.9995	21.1427	20.8207	19.9144	18.2886		21.3934	21.0401	19.9365	NA	0	2	0	1	0	0	0	0	0	2	0	1
+	1.1239	1.8771	RAPTOR1	sp|Q93YQ1|RTOR1_ARATH	Q93YQ1	Q93YQ1	At3g08850	AT3G08850.1	HEAT repeat;WD domain, G-beta repeat protein protein;Encodes one of two Arabidopsis RAPTOR/KOG1 homologs. RAPTOR proteins are binding partners of the target of rapamycin kinase that is present in all eukaryotes and play a central role in the stimulation of cell growth and metabolism in response to nutrients. Mutants show embryo lethal phenotype which occurs at pre-globular stage. May interact wit…	RTOR1_ARATH	RAPTOR1	1344	Arabidopsis thaliana	1:Experimental evidence at protein level	nucleus	0.9994	0.997	20.3875	20.5549	19.1336	18.0546		19.6158	22.0606	20.5129	21.1132	2	1	0	0	1	1	0	0	2	1	0	0
+	1.05076	1.8759	At3g46220	sp|Q9LX73|UFL1_ARATH	Q9LX73	Q9LX73	At3g46220	AT3G46220.1	;	UFL1_ARATH	At3g46220	804	Arabidopsis thaliana	1:Experimental evidence at protein level	nucleus	1	0.999	24.6943	24.4778	22.1196	23.3007		24.7645	24.6153	24.2535	24.2961	10	12	1	3	0	0	0	0	10	12	1	3
+	2.05882	1.87146	PEX22	sp|Q9LSX7|PEX22_ARATH	Q9LSX7	Q9LSX7	At3g21865	AT3G21865.1	peroxin 22;Interacts with PEX4 in a yeast two-hybrid. The PEX4 and PEX22 pair may be important during the remodeling of peroxisome matrix contents as glyoxysomes transition to leaf peroxisomes.	PEX22_ARATH	PEX22	283	Arabidopsis thaliana	1:Experimental evidence at protein level	nucleus	1	0.999	28.1606	28.2668	26.1744	26.5101		28.2399	28.1652	27.7453	27.8081	10	16	6	3	10	16	6	3	10	16	6	3
+	1.18768	1.87109	AT1G48200	tr|Q6NPH1|Q6NPH1_ARATH	Q6NPH1	Q6NPH1	At1g48200	AT1G48200.1	;	Q6NPH1_ARATH	AT1G48200	118	Arabidopsis thaliana	1:Experimental evidence at protein level	mitochondrion	0.7823	0.9927	20.6965	20.3896	19.1493	18.1945		20.9472	20.6089	NA	NA	1	0	0	0	1	0	0	0	1	0	0	0
+	3.7379	1.86847	TOC75-3	sp|Q9STE8|TC753_ARATH		Q9STE8	At3g46740	AT3G46740.1	translocon at the outer envelope membrane of chloroplasts 75-III;Component of the translocon outer membrane (TOC) complex. Forms the outer envelope translocation channel (beta-barrel). Plays a role in preprotein conductance. Imported into chloroplast. Expressed in young dividing photosynthetic tissues. Knockout mutants are embryo lethal with arrested development at the two-cell stage. Knockout mu…	TC753_ARATH	TOC75-3	818	Arabidopsis thaliana	1:Experimental evidence at protein level	plastid	chloroplastic\""""	1	30.9036	30.947	29.0439	29.0698		31.1544	31.1664	29.066	29.1337	47	51	55	26	47	51	55	26	47	51	55	26
	0.337638	1.86407	At3g29010	tr|A0A1I9LRG5|A0A1I9LRG5_ARATH	A0A1I9LRG5	A0A1I9LRG5	At3g29010	AT3G29010.1	Biotin/lipoate A/B protein ligase family;	A0A1I9LRG5_ARATH	At3g29010	191	Arabidopsis thaliana	1:Experimental evidence at protein level	mitochondrion	0.9996	0.9971	21.6399	18.2113	19.1897	16.9334		25.2891	25.2207	23.7492	24.2463	3	1	0	0	0	0	0	0	3	1	0	0
+	0.982346	1.86272	S-ACP-DES5	sp|Q9M879|STAD5_ARATH		Q9M879	At3g02630	AT3G02630.1	Plant stearoyl-acyl-carrier-protein desaturase family protein;	STAD5_ARATH	S-ACP-DES5	396	Arabidopsis thaliana	1:Experimental evidence at protein level	plastid	chloroplastic\""""	0.9971	20.5834	20.9439	18.273	19.5289		20.8341	21.1633	NA	NA	0	0	2	0	0	0	2	0	1	2	3	2
+	2.67644	1.86177	At2g24440/T28I24.17	tr|Q9ZQ24|Q9ZQ24_ARATH	Q9ZQ24	Q9ZQ24	At2g24440	AT2G24440.1	selenium binding;	Q9ZQ24_ARATH	At2g24440/T28I24.17	183	Arabidopsis thaliana	1:Experimental evidence at protein level	nucleus	0.9604	0.9989	20.5422	20.6275	18.6489	18.7973		NA	19.2019	NA	20.9929	1	1	0	0	1	1	0	0	1	1	0	0
+	0.887174	1.8605	ATJ1	sp|Q38813|DNAJ1_ARATH	\tr|A0A1P8APZ8|A0A1P8APZ8_ARATH	Q38813	At1g28210	AT1G28210.1	DNAJ heat shock family protein;DnaJ homolog AtJ1 (atj)	DNAJ1_ARATH	ATJ1	408	Arabidopsis thaliana	2:Experimental evidence at transcript level	mitochondrion	mitochondrial\""""	1	23.7598	24.6191	22.9368	21.7211		23.7594	23.7796	24.2961	23.867	4	7	10	2	0	0	0	0	4	7	10	2
+	1.92741	1.85114	MEE6.9	tr|Q9FLM7|Q9FLM7_ARATH	Q9FLM7	Q9FLM7	At5g41020	AT5G41020.1	myb family transcription factor;	Q9FLM7_ARATH	MEE6.9	588	Arabidopsis thaliana	1:Experimental evidence at protein level	nucleus	1	0.999	28.6695	28.6838	27.0284	26.6226		22.806	23.0515	NA	22.4967	39	33	19	11	38	32	19	11	39	33	19	11
+	2.27346	1.84836	AT4G20720	tr|F4JVM4|F4JVM4_ARATH	F4JVM4	F4JVM4	At4g20720	AT4G20720.1	dentin sialophosphoprotein-related;	F4JVM4_ARATH	AT4G20720	729	Arabidopsis thaliana	1:Experimental evidence at protein level	nucleus	1	0.999	23.1271	23.2358	21.4572	21.209		22.5162	21.9557	NA	NA	4	2	2	1	0	0	0	0	4	2	2	1
+	0.707674	1.84663	ETFA	sp|Q9C6I6|ETFA_ARATH		Q9C6I6	At1g50940	AT1G50940.1	electron transfer flavoprotein alpha;Encodes the electron transfer flavoprotein ETF alpha, a putative subunit of the mitochondrial electron transfer flavoprotein complex (ETF beta is At5g43430.1) in Arabidopsis. Mutations of the ETF beta gene results in accelerated senescence and early death compared to wild-type during extended darkness.	ETFA_ARATH	ETFA	363	Arabidopsis thaliana	1:Experimental evidence at protein level	mitochondrion	mitochondrial\""""	1	22.4873	22.5516	19.7075	21.6381		24.9539	24.9088	24.6918	24.7077	1	1	3	0	1	1	3	0	1	1	3	0
+	0.705309	1.84607	AT5G18470	tr|Q94K76|Q94K76_ARATH	Q94K76	Q94K76	At5g18470	AT5G18470.1	Curculin-like (mannose-binding) lectin family protein;	Q94K76_ARATH	AT5G18470	413	Arabidopsis thaliana	1:Experimental evidence at protein level	extracellular	0.9995	0.9982	21.5642	21.1853	20.4792	18.5782		29.2422	29.3131	28.2399	28.3282	2	2	0	0	2	2	0	0	2	2	0	0
+	0.855843	1.84376	AT3G22220	tr|Q9LIE1|Q9LIE1_ARATH	Q9LIE1	Q9LIE1	At3g22220	AT3G22220.1	hAT transposon superfamily;	Q9LIE1_ARATH	AT3G22220	761	Arabidopsis thaliana	1:Experimental evidence at protein level	nucleus	1	0.999	24.4882	23.1045	22.2938	21.6114		NA	20.1277	20.4682	20.8036	5	5	2	2	5	5	2	2	6	7	3	2
+	1.59614	1.84332	At5g54855	tr|Q94EJ3|Q94EJ3_ARATH	Q94EJ3	Q94EJ3	At5g54855	AT5G54855.1	Pollen Ole e 1 allergen and extensin family protein;	Q94EJ3_ARATH	At5g54855	146	Arabidopsis thaliana	1:Experimental evidence at protein level	extracellular	0.9294	0.998	19.8606	20.0558	17.8321	18.3976		23.2821	23.4298	23.2679	22.0883	1	0	0	0	1	0	0	0	1	0	0	0
+	0.995486	1.84203	RBL18	sp|Q8RXQ2|RBL18_ARATH	Q8RXQ2	Q8RXQ2	At2g41160	AT2G41160.1	Ubiquitin-associated (UBA) protein;	RBL18_ARATH	RBL18	287	Arabidopsis thaliana	2:Experimental evidence at transcript level	plasma membrane	0.8554	0.9956	20.8996	20.8335	19.6583	18.3907		29.8294	29.8711	26.5609	26.0359	1	1	0	0	1	1	0	0	1	1	0	0
+	3.43947	1.84174	TOC120	sp|Q9LUS2|TC120_ARATH		Q9LUS2	At3g16620	AT3G16620.1	translocon outer complex protein 120;component of TOC complex, plastid protein import machinery.	TC120_ARATH	TOC120	1089	Arabidopsis thaliana	1:Experimental evidence at protein level	mitochondrion	chloroplastic\""""	1	29.7841	29.8286	27.9374	27.9918		30.0349	30.0479	27.9595	28.0557	34	56	52	17	34	56	52	17	56	71	64	25
+	3.41863	1.83961	NAP1.3	sp|Q9ZUP3|NAP1B_ARATH	tr|F4ISI7|F4ISI7_ARATH\""""	Q9ZUP3	At2g19480	AT2G19480.1	nucleosome assembly protein 1;2;This gene is predicted to encode a nucleosome assembly protein. Plant lines expressing an RNAi construct directed against this gene show a reduction in agrobacterium-mediated root transformation.	NAP1B_ARATH	NAP1;2	379	Arabidopsis thaliana	1:Experimental evidence at protein level	nucleus	1	0.999	26.1807	26.2389	24.3491	24.3913		23.0418	23.0487	23.2821	23.2079	8	8	4	4	0	0	0	0	8	8	4	4
+	1.73573	1.83804	At3g56030	sp|Q9LY43|PP283_ARATH		Q9LY43	At3g56030	AT3G56030.1	Tetratricopeptide repeat (TPR)-like superfamily protein;	PP283_ARATH	At3g56030	351	Arabidopsis thaliana	1:Experimental evidence at protein level	mitochondrion	mitochondrial\""""	1	22.752	23.2105	21.2494	21.037		24.4551	24.4676	24.5463	24.8858	1	2	3	1	1	2	3	1	1	2	3	1
+	3.66688	1.8375	At1g06720	tr|A0A1P8AVE9|A0A1P8AVE9_ARATH	A0A1P8AVE9	A0A1P8AVE9	At1g06720	AT1G06720.1	P-loop containing nucleoside triphosphate hydrolases superfamily protein;	A0A1P8AVE9_ARATH	At1g06720	1175	Arabidopsis thaliana	1:Experimental evidence at protein level	nucleus	1	0.999	30.0472	30.0114	28.1716	28.212		30.2979	30.2308	28.1937	28.2759	53	59	21	20	0	0	0	0	53	59	21	20
+	0.953908	1.83299	APK1	sp|Q43295|APK1_ARATH		Q43295	At2g14750	AT2G14750.1	APS kinase;Encodes adenosine-5'-phosphosulfate kinase. Provides activated sulfate for sulfation of secondary metabolites, including the glucosinolates. Essential for pollen viability.	APK1_ARATH	APK1	276	Arabidopsis thaliana	1:Experimental evidence at protein level	plastid	chloroplastic\""""	0.9521	19.6307	20.4098	17.6442	18.7303		19.8814	20.6292	NA	NA	0	1	1	0	0	1	1	0	0	1	1	0
+	0.666577	1.83104	PPA5	sp|O82597|IPYR5_ARATH	O82597	O82597	At4g01480	AT4G01480.1	pyrophosphorylase 5;Encodes a protein that might have inorganic pyrophosphatase activity.	IPYR5_ARATH	PPA5	216	Arabidopsis thaliana	2:Experimental evidence at transcript level	cytosol	0.9913	0.9986	21.3098	19.5279	19.0914	18.0842		21.8589	21.9723	NA	NA	1	1	0	0	0	0	0	0	2	2	0	0
+	2.57786	1.83062	NIG	tr|Q8W4K6|Q8W4K6_ARATH	Q8W4K6	Q8W4K6	At4g13350	AT4G13350.1	NSP (nuclear shuttle protein)-interacting GTPase;Encodes a GTPase that interacts with nuclear shuttle proteins (NSPs) from a number of different plant viruses. The gene is widely expressed and NIG transcript levels do not rise in response to viral infection. This cytoplasmic protein does not directly interact with a viral movement protein (MP), but, it does promote the movement of NSP from the nu…	Q8W4K6_ARATH	NIG	602	Arabidopsis thaliana	1:Experimental evidence at protein level	cytosol,nucleus	1	0.9988	24.8903	24.7697	22.9269	23.0719		22.8413	22.7789	23.5983	22.852	5	4	1	1	5	4	1	1	5	4	1	1
+	1.83288	1.82922	PTI13	sp|B9DFG5|PTI13_ARATH	tr|A0A1I9LM53|A0A1I9LM53_ARATH\""""	B9DFG5	At3g59350	AT3G59350.1	Protein kinase superfamily protein;	PTI13_ARATH	PTI13	408	Arabidopsis thaliana	1:Experimental evidence at protein level	plasma membrane	1	0.9967	20.9065	20.4914	18.785	18.9545		25.0317	25.0317	23.2961	24.002	1	2	0	1	0	0	0	0	3	4	1	2
	0.576725	1.8224	AT4G08540	tr|Q8H1E1|Q8H1E1_ARATH	Q8H1E1	Q8H1E1	At4g08540	AT4G08540.1	DNA-directed RNA polymerase II protein;	Q8H1E1_ARATH	AT4G08540	473	Arabidopsis thaliana	1:Experimental evidence at protein level	nucleus	0.9976	0.9985	20.5235	20.5768	17.5392	19.9164		25.0317	25.0975	23.5754	24.2821	1	1	1	0	1	1	1	0	1	1	1	0
+	1.45761	1.82004	AT3G05130	tr|Q9MAA6|Q9MAA6_ARATH	Q9MAA6	Q9MAA6	At3g05130	AT3G05130.1	;	Q9MAA6_ARATH	AT3G05130	634	Arabidopsis thaliana	1:Experimental evidence at protein level	mitochondrion	1	0.999	25.9514	26.0592	24.5301	23.8404		21.8421	NA	20.1904	20.4388	13	12	4	3	13	12	4	3	13	12	4	3
	0.409078	1.81921	F15K9.17	tr|Q9ZVS4|Q9ZVS4_ARATH	Q9ZVS4	Q9ZVS4	At1g03220	AT1G03220.1	Eukaryotic aspartyl protease family protein;	Q9ZVS4_ARATH	F15K9.17	433	Arabidopsis thaliana	1:Experimental evidence at protein level	extracellular	1	0.999	22.6145	23.6477	19.7233	22.9005		20.5324	20.7546	NA	NA	4	5	1	0	4	5	1	0	6	8	3	2
+	1.313	1.81721	MHJ24.7	tr|Q9FMI8|Q9FMI8_ARATH	Q9FMI8	Q9FMI8	At5g64090	AT5G64090.1	;	Q9FMI8_ARATH	MHJ24.7	448	Arabidopsis thaliana	1:Experimental evidence at protein level	plasma membrane	0.8936	0.9969	20.6746	20.6381	19.2549	18.4234		23.5638	23.5165	22.2448	22.0851	0	1	0	0	0	1	0	0	0	1	0	0
+	0.778666	1.81621	TRX3	sp|Q42403|TRXH3_ARATH	Q42403	Q42403	At5g42980	AT5G42980.1	thioredoxin 3;encodes a cytosolic thioredoxin that reduces disulfide bridges of target proteins by the reversible formation of a disulfide bridge between two neighboring Cys residues present in the active site. Thioredoxins have been found to regulate a variety of biological reactions in prokaryotic and eukaryotic cells.	TRXH3_ARATH	TRX3	118	Arabidopsis thaliana	1:Experimental evidence at protein level	cytosol	0.9364	0.9982	20.7143	19.063	18.2796	17.8653		20.965	NA	NA	NA	1	0	0	0	1	0	0	0	1	0	0	0
+	2.25343	1.81184	G6PD5	sp|Q9LK23|G6PD5_ARATH	\tr|A0A1I9LLZ6|A0A1I9LLZ6_ARATH	Q9LK23	At3g27300	AT3G27300.1	glucose-6-phosphate dehydrogenase 5;	G6PD5_ARATH	G6PD5	516	Arabidopsis thaliana	1:Experimental evidence at protein level	cytosol	cytoplasmic\""""	1	22.8895	22.9337	21.2339	20.9657		19.8677	20.3297	NA	NA	0	2	3	1	0	0	0	0	1	7	6	3
	0.494375	1.8116	At5g16150	sp|Q56ZZ7|PLST4_ARATH	Q56ZZ7	Q56ZZ7	At5g16150	AT5G16150.1	plastidic GLC translocator;Encodes a putative plastidic glucose transporter.	PLST4_ARATH	At5g16150	546	Arabidopsis thaliana	1:Experimental evidence at protein level	plastid	0.9933	0.9957	22.2329	22.8362	22.0722	19.3737		27.3494	27.3066	27.1507	27.1312	1	2	0	0	1	2	0	0	1	2	0	0
+	2.00259	1.80956	RH22	sp|Q944S1|RH22_ARATH	Q944S1	Q944S1	At1g59990	AT1G59990.1	DEA(D/H)-box RNA helicase family protein;	RH22_ARATH	RH22	581	Arabidopsis thaliana	2:Experimental evidence at transcript level	plastid	1	0.999	24.4357	24.585	22.5351	22.8666		25.604	25.5754	24.2961	24.0854	5	3	1	2	1	0	0	0	5	3	1	2
+	0.694912	1.80657	AT3G50910	tr|Q94BX2|Q94BX2_ARATH	Q94BX2	Q94BX2	At3g50910	AT3G50910.1	;	Q94BX2_ARATH	AT3G50910	447	Arabidopsis thaliana	1:Experimental evidence at protein level	nucleus,mitochondrion	1	0.999	21.5444	19.6244	18.8691	18.6866		23.48	23.6431	22.9207	23.2961	2	1	0	0	2	1	0	0	2	1	0	0
+	1.00247	1.80211	At5g09300	sp|Q84JL2|ODBA2_ARATH	tr|F4KCJ8|F4KCJ8_ARATH	Q84JL2	At5g09300	AT5G09300.1	Thiamin diphosphate-binding fold (THDP-binding) superfamily protein;	ODBA2_ARATH	At5g09300	472	Arabidopsis thaliana	1:Experimental evidence at protein level	mitochondrion	mitochondrial\""""	1	23.3014	23.4127	20.9423	22.1675		26.1984	26.2979	26.604	26.7771	1	5	5	1	0	0	0	0	1	5	5	1
+	2.49683	1.80183	SCI1	sp|Q8GWY0|SCI1_ARATH	Q8GWY0	Q8GWY0	At1g79200	AT1G79200.1	;	SCI1_ARATH	SCI1	159	Arabidopsis thaliana	2:Experimental evidence at transcript level	nucleus	1	0.9989	22.951	22.7752	21.0096	21.113		23.2017	22.9946	21.0317	21.1768	2	2	1	1	2	2	1	1	2	2	1	1
+	0.89273	1.80153	At5g10920	sp|Q9LEU8|ARLY_ARATH		Q9LEU8	At5g10920	AT5G10920.1	L-Aspartase-like family protein;	ARLY_ARATH	At5g10920	517	Arabidopsis thaliana	2:Experimental evidence at transcript level	plastid	chloroplastic\""""	1	20.5896	20.7492	19.5786	18.1572		23.8191	23.9672	22.2269	23.4298	0	2	2	1	0	2	2	1	0	2	2	1
+	1.23137	1.79701	At5g26718	tr|Q8GXF7|Q8GXF7_ARATH	Q8GXF7	Q8GXF7	At5g26718			Q8GXF7_ARATH	At5g26718	134	Arabidopsis thaliana	1:Experimental evidence at protein level		0.9305	0.998	20.6469	20.8352	19.3899	18.4982		NA	19.9828	19.0082	NA	1	1	0	0	1	1	0	0	1	1	0	0
+	1.76507	1.79264	HSP90-4	sp|O03986|HS904_ARATH	O03986	O03986	At5g56000	AT5G56000.1	HEAT SHOCK PROTEIN 81.4;	HS904_ARATH	HSP90-4	699	Arabidopsis thaliana	1:Experimental evidence at protein level	cytosol	0.9998	0.9975	20.2665	19.9247	18.4686	18.1373		26.3135	26.417	26.1293	26.2838	1	0	0	0	1	0	0	0	18	21	12	14
+	1.90046	1.79218	At5g15880	tr|Q9LFT2|Q9LFT2_ARATH	Q9LFT2	Q9LFT2	At5g15880	AT5G15880.1	;	Q9LFT2_ARATH	At5g15880	348	Arabidopsis thaliana	1:Experimental evidence at protein level	nucleus	1	0.999	23.5188	23.6382	21.9802	21.5924		25.5225	25.4266	23.895	24.1174	2	4	1	0	2	4	1	0	2	4	1	0
+	0.704593	1.79055	SH3P1	sp|Q9C865|SH3P1_ARATH	Q9C865	Q9C865	At1g31440	AT1G31440.1	SH3 domain-containing protein;	SH3P1_ARATH	SH3P1	439	Arabidopsis thaliana	1:Experimental evidence at protein level	plasma membrane	1	0.999	23.6443	23.3092	22.6122	20.7601		23.895	23.5285	22.6343	20.824	6	4	0	1	6	4	0	1	6	4	0	1
+	0.912662	1.78879	WDR12	sp|Q9LF27|WDR12_ARATH	Q9LF27	Q9LF27	At5g15550	AT5G15550.1	Transducin/WD40 repeat-like superfamily protein;	WDR12_ARATH	WDR12	433	Arabidopsis thaliana	1:Experimental evidence at protein level	nucleus	0.7343	0.9906	19.2894	19.707	17.0512	18.3676		19.5401	19.9264	NA	NA	1	1	0	0	0	0	0	0	1	1	0	0
+	3.90472	1.78619	At1g10140	tr|Q9SY56|Q9SY56_ARATH	Q9SY56	Q9SY56	At1g10140	AT1G10140.1	Uncharacterised conserved protein UCP031279;	Q9SY56_ARATH	At1g10140	167	Arabidopsis thaliana	1:Experimental evidence at protein level	nucleus	1	0.999	23.734	23.7566	21.9755	21.9427		23.9847	23.976	21.9976	22.0066	5	4	0	1	5	4	0	1	5	4	0	1
+	1.38815	1.78603	GSTU19	sp|Q9ZRW8|GSTUJ_ARATH	Q9ZRW8	Q9ZRW8	At1g78380	AT1G78380.1	glutathione S-transferase TAU 19;Encodes a glutathione transferase that is a member of Tau GST gene family. Expression is induced by drought stress, oxidative stress, and high doses of auxin and cytokinin. naming convention according to Wagner et al. (2002) The expression of this gene is upregulated by herbicide safeners such as benoxacor and fenclorim.	GSTUJ_ARATH	GSTU19	219	Arabidopsis thaliana	1:Experimental evidence at protein level	cytosol	0.9999	0.999	22.3363	22.1408	20.0928	20.8123		24.3376	24.0691	25.0609	25.3444	2	2	0	0	2	2	0	0	2	2	0	0
	0.399511	1.78291	PKP3	sp|Q93Z53|PKP3_ARATH		Q93Z53	At1g32440	AT1G32440.1	plastidial pyruvate kinase 3;encodes a chloroplast pyruvate kinase beta subunit. The enzyme is less active than the other chloroplast pyruvate kinase beta subunit encoded by AT5G52920. Involved in seed oil biosynthesis. Can partially complement the AT5G52920 mutant.	PKP3_ARATH	PKP3	571	Arabidopsis thaliana	1:Experimental evidence at protein level	plastid	chloroplastic\""""	1	24.8588	24.8124	24.7271	21.3782		27.8203	27.7064	26.9203	26.9203	1	10	8	1	1	10	8	1	2	15	11	3
	0.564489	1.78244	ASP3	sp|P46644|AAT3_ARATH		P46644	At5g11520	AT5G11520.1	aspartate aminotransferase 3;Encodes the chloroplastic isozyme of aspartate aminotransferase. Involved in aspartate biosynthesis and nitrogen metabolism. mRNA is expressed in senescing leaves.	AAT3_ARATH	ASP3	449	Arabidopsis thaliana	1:Experimental evidence at protein level	peroxisome	chloroplastic\""""	1	21.3665	20.7701	20.4368	18.1349		21.6172	20.9895	20.4589	NA	0	3	2	0	0	3	2	0	3	9	7	4
+	1.87778	1.78075	At4g29690	tr|Q9SU82|Q9SU82_ARATH	Q9SU82	Q9SU82	At4g29690	AT4G29690.1	Alkaline-phosphatase-like family protein;	Q9SU82_ARATH	At4g29690	457	Arabidopsis thaliana	1:Experimental evidence at protein level	vacuole	1	0.999	23.2044	23.5502	21.4826	21.7105		NA	NA	NA	20.4265	4	6	0	1	4	6	0	1	5	7	1	1
+	1.00003	1.77729	TRB1	sp|Q8VWK4|TRB1_ARATH	Q8VWK4	Q8VWK4	At1g49950	AT1G49950.1	telomere repeat binding factor 1;Encodes a telomeric DNA binding protein. In vitro, an N-terminal Myb domain enables it to interact with double-stranded telomeric repeats.	TRB1_ARATH	TRB1	300	Arabidopsis thaliana	1:Experimental evidence at protein level	nucleus	0.9993	0.9988	19.9563	19.9331	18.7759	17.5589		20.207	20.1525	NA	NA	1	1	0	0	1	1	0	0	1	1	0	0
	0.166232	1.77716	BCAT3	sp|Q9M401|BCAT3_ARATH	tr|B3H658|B3H658_ARATH	Q9M401	At3g49680	AT3G49680.1	branched-chain aminotransferase 3;Encodes a chloroplast branched-chain amino acid aminotransferase. Complements the yeast leu/iso-leu/val auxotrophy mutant.	BCAT3_ARATH	BCAT3	413	Arabidopsis thaliana	1:Experimental evidence at protein level	plastid	chloroplastic\""""	1	21.9602	22.2501	24.0714	16.5845		21.3675	20.9773	NA	NA	0	0	2	1	0	0	0	0	0	0	2	1
+	1.41352	1.7763	GH3.3	sp|O22190|GH33_ARATH	O22190	O22190	At2g23170	AT2G23170.1	Auxin-responsive GH3 family protein;encodes an IAA-amido synthase that conjugates Asp and other amino acids to auxin in vitro.	GH33_ARATH	GH3.3	595	Arabidopsis thaliana	1:Experimental evidence at protein level	mitochondrion	1	0.9987	23.0313	23.7301	21.6888	21.5201		27.1115	27.1604	26.2679	26.3712	8	4	2	2	4	3	1	1	8	4	2	2
+	3.62829	1.77442	ASY2	sp|F4JTJ9|ASY2_ARATH	F4JTJ9	F4JTJ9	At4g32200	AT4G32200.1	DNA-binding HORMA family protein;meiotic asynaptic mutant 2, homologue of ASY1	ASY2_ARATH	ASY2	1399	Arabidopsis thaliana	2:Experimental evidence at transcript level	nucleus	1	0.999	25.1791	25.1815	23.4331	23.3787		25.4298	25.4008	23.4551	23.4425	11	8	1	2	0	0	0	0	11	8	1	2
+	1.12359	1.7743	MOP10.6	tr|Q9FFG3|Q9FFG3_ARATH	Q9FFG3	Q9FFG3	At5g05520	AT5G05520.1	Outer membrane OMP85 family protein;	Q9FFG3_ARATH	MOP10.6	524	Arabidopsis thaliana	1:Experimental evidence at protein level	mitochondrion	1	0.9979	23.2537	23.2607	20.9666	21.9991		22.7243	22.3718	NA	NA	4	5	0	1	4	5	0	1	5	6	0	1
+	2.73145	1.76998	AT1G62730	tr|Q9SI77|Q9SI77_ARATH	Q9SI77	Q9SI77	At1g62730	AT1G62730.1	Terpenoid synthases superfamily protein;	Q9SI77_ARATH	AT1G62730	304	Arabidopsis thaliana	1:Experimental evidence at protein level	mitochondrion	1	0.9985	24.5438	24.5247	22.6885	22.84		25.6181	25.2891	22.8165	23.3778	3	4	1	0	1	2	0	0	3	4	1	0
+	1.5991	1.7687	RDM4	sp|Q8GYP3|RDM4_ARATH	Q8GYP3	Q8GYP3	At2g30280	AT2G30280.1	RNA-directed DNA methylation 4;Encodes RDM4, a transcriptional regulator functioning in RNA-directed DNA methylation and plant development.	RDM4_ARATH	RDM4	346	Arabidopsis thaliana	1:Experimental evidence at protein level	nucleus	0.771	0.9922	20.367	20.5991	18.4529	18.9758		22.3268	21.4153	22.7599	22.4944	1	1	0	0	1	1	0	0	1	1	0	0
+	1.82641	1.76734	CXE11	sp|Q9LK21|CXE11_ARATH	Q9LK21	Q9LK21	At3g27320	AT3G27320.1	alpha/beta-Hydrolases superfamily protein;	CXE11_ARATH	CXE11	460	Arabidopsis thaliana	2:Experimental evidence at transcript level	plasma membrane,endoplasmic reticulum	1	0.999	24.0936	24.4347	22.3606	22.6331		26.4362	26.3959	24.6096	25.0691	6	4	2	1	6	4	2	1	6	4	2	1
+	1.48608	1.76177	DSPTP1B	sp|Q9M8K7|DUS1B_ARATH	Q9M8K7	Q9M8K7	At3g06110	AT3G06110.1	MAPK phosphatase 2;Encodes a nuclear-localized MAP kinase phosphatase. Plants with reduced levels of MKP2 transcripts are hypersensitive to ozone and ozone-mediated activation of MPK3 and MPK6 is prolonged in these plants.	DUS1B_ARATH	DSPTP1B	167	Arabidopsis thaliana	1:Experimental evidence at protein level	cytosol,nucleus	0.9634	0.999	20.5567	20.5938	19.1393	18.4876		30.7927	30.7692	32.005	32.1052	1	1	0	0	1	1	0	0	1	1	0	0
	0.294088	1.75321	HIPL1	sp|Q9SSG3|HIPL1_ARATH	Q9SSG3	Q9SSG3	At1g74790	AT1G74790.1	catalytics;	HIPL1_ARATH	HIPL1	695	Arabidopsis thaliana	3:Protein inferred from homology	plasma membrane	0.8552	0.9956	20.4966	20.3757	16.4898	20.8761		20.7622	20.9053	NA	21.4809	0	1	0	0	0	1	0	0	0	1	0	0
+	1.11924	1.75053	MWD22.9	tr|Q9LU59|Q9LU59_ARATH	Q9LU59	Q9LU59	At5g51150	AT5G51150.1	Mitochondrial import inner membrane translocase subunit Tim17/Tim22/Tim23 family protein;	Q9LU59_ARATH	MWD22.9	531	Arabidopsis thaliana	1:Experimental evidence at protein level	mitochondrion	0.9196	0.9977	20.4233	20.3179	19.1296	18.1106		24.2961	23.5165	24.4862	23.8858	0	1	0	0	0	1	0	0	0	1	0	0
+	1.57326	1.74984	CYP19-3	sp|Q38867|CP19C_ARATH	Q38867	Q38867	At3g56070	AT3G56070.1	rotamase cyclophilin 2;rotamase cyclophilin 2 (ROC2) exhibiting peptidyl-prolyl cis-trans isomerase activity involved in signal transduction.	CP19C_ARATH	CYP19-3	176	Arabidopsis thaliana	2:Experimental evidence at transcript level	mitochondrion	1	0.999	24.6808	24.5801	23.1681	22.5931		25.6595	25.7871	24.8288	24.7234	7	6	2	0	6	5	0	0	7	6	2	0
+	1.74529	1.7496	MUA22.2	tr|A0A1P8BF69|A0A1P8BF69_ARATH	A0A1P8BF69	A0A1P8BF69	At5g14030	AT5G14030.1	translocon-associated protein beta (TRAPB) family protein;	A0A1P8BF69_ARATH	MUA22.2	159	Arabidopsis thaliana	1:Experimental evidence at protein level	endoplasmic reticulum	1	0.999	23.4033	23.4456	21.438	21.9117		22.6913	22.4179	NA	NA	4	2	0	1	0	0	0	0	4	2	0	1
+	3.10946	1.74945	AT3G27570	tr|Q93Z74|Q93Z74_ARATH	Q93Z74	Q93Z74	At3g27570	AT3G27570.1	Sucrase/ferredoxin-like family protein;	Q93Z74_ARATH	AT3G27570	340	Arabidopsis thaliana	1:Experimental evidence at protein level	mitochondrion	1	0.999	31.1474	31.084	29.4033	29.3292		19.3811	19.3602	20.5068	20.2991	32	37	21	17	2	3	4	2	32	37	21	17
+	0.975828	1.74881	MQN23.20	tr|Q9FJP0|Q9FJP0_ARATH	Q9FJP0	Q9FJP0	At5g65250	AT5G65250.1	;	Q9FJP0_ARATH	MQN23.20	300	Arabidopsis thaliana	1:Experimental evidence at protein level	plastid	0.9899	0.9945	20.171	19.1922	18.3115	17.554		20.9121	20.5892	NA	NA	2	0	0	0	2	0	0	0	2	0	0	0
+	1.60634	1.74787	ACA1	sp|Q37145|ACA1_ARATH	Q37145	Q37145	At1g27770	AT1G27770.1	autoinhibited Ca2+-ATPase 1;Encodes a chloroplast envelope Ca2+-ATPase with an N-terminal autoinhibitor.	ACA1_ARATH	ACA1	1020	Arabidopsis thaliana	1:Experimental evidence at protein level	plastid,endoplasmic reticulum	1	0.9984	23.6535	23.9753	22.296	21.837		23.9043	24.1946	22.3181	21.9009	3	6	2	1	0	0	0	0	3	6	2	1
+	2.4613	1.7472	MYH9.5	tr|Q9FIC2|Q9FIC2_ARATH	Q9FIC2	Q9FIC2	At5g09840	AT5G09840.1	Putative endonuclease or glycosyl hydrolase;	Q9FIC2_ARATH	MYH9.5	924	Arabidopsis thaliana	1:Experimental evidence at protein level	mitochondrion	1	0.999	28.4523	28.5514	26.6644	26.845		26.1352	23.9672	24.0772	23.6209	32	34	19	12	32	34	18	11	32	34	19	12
+	1.52158	1.74571	AT2G34050	tr|O22958|O22958_ARATH	O22958	O22958	At2g34050	AT2G34050.1	;	O22958_ARATH	AT2G34050	248	Arabidopsis thaliana	1:Experimental evidence at protein level	mitochondrion	1	0.999	23.8746	23.9601	22.4786	21.8648		20.296	19.9947	NA	NA	5	3	0	2	5	3	0	2	5	3	0	2
+	2.7437	1.74501	CML27	sp|Q9LE22|CML27_ARATH	Q9LE22	Q9LE22	At1g18210	AT1G18210.1	Calcium-binding EF-hand family protein;	CML27_ARATH	CML27	170	Arabidopsis thaliana	1:Experimental evidence at protein level	nucleus	1	0.999	22.823	22.6938	21.05	20.9769		26.4457	26.4008	26.0854	26.2225	3	2	1	0	3	2	1	0	3	2	1	0
	0.391171	1.74075	ORG4	tr|Q8VY85|Q8VY85_ARATH	Q8VY85	Q8VY85	At2g06010	AT2G06010.1	OBP3-responsive gene 4;encodes a novel protein whose expression level is induced in lines overexpressing salicylic-acid (SA)-inducible Arabidopsis DNA binding with one finger (Dof) transcription factor, called OBF-binding protein 3.	Q8VY85_ARATH	ORG4	188	Arabidopsis thaliana	1:Experimental evidence at protein level	nucleus	0.9538	0.9987	20.9745	21.23	17.6981	21.0248		24.7945	24.945	23.0772	24.3578	0	1	0	0	0	1	0	0	0	1	0	0
+	2.07132	1.74029	SUN1	sp|Q9FF75|SUN1_ARATH	Q9FF75	Q9FF75	At5g04990	AT5G04990.1	SAD1/UNC-84 domain protein 1;Encodes a member of the Sad1/UNC-84 (SUN)-domain proteins: AtSUN1(At5g04990), AtSUN2(AT3G10730). SUN domain proteins are part of the cytoskeletal-nucleoskeletal bridging complexes. AtSUN1 and AtSUN2 are localized to the nuclear envelope and are present as homomers and heteromers in vivo.	SUN1_ARATH	SUN1	471	Arabidopsis thaliana	1:Experimental evidence at protein level	nucleus,endoplasmic reticulum	1	0.999	25.3813	25.4698	23.5301	23.8404		25.632	25.6891	23.5522	23.9043	13	15	2	1	13	15	2	1	13	15	2	1
+	1.63228	1.73866	TGH	sp|Q8GXN9|TGH_ARATH	Q8GXN9	Q8GXN9	At5g23080	AT5G23080.1	SWAP (Suppressor-of-White-APricot)/surp domain-containing protein;Interacts with TATA-box binding protein 2. Contains domains with strong similarity to G-patch and SWAP domains, characteristic of RNA binding and processing proteins. Colocalizes with the splicing regulator SRp34 to subnuclear particles. Role in RNA binding or processing. Mutants display developmental defects, including reduced pla…	TGH_ARATH	TGH	930	Arabidopsis thaliana	1:Experimental evidence at protein level	nucleus	0.952	0.9987	20.2612	20.2695	18.7969	18.2565		20.512	20.4888	NA	NA	1	0	0	0	1	0	0	0	1	0	0	0
+	0.933272	1.73607	SRF1	sp|Q06BH3|SRF1_ARATH	Q06BH3	Q06BH3	At2g20850	AT2G20850.1	STRUBBELIG-receptor family 1;	SRF1_ARATH	SRF1	775	Arabidopsis thaliana	1:Experimental evidence at protein level	plasma membrane	0.9562	0.9988	19.351	20.6428	18.1779	18.3438		NA	20.8622	NA	NA	1	0	0	0	0	0	0	0	1	0	0	0
	0.571053	1.73504	At1g54520	tr|Q8RWI0|Q8RWI0_ARATH	Q8RWI0	Q8RWI0	At1g54520	AT1G54520.1	;	Q8RWI0_ARATH	At1g54520	391	Arabidopsis thaliana	1:Experimental evidence at protein level	plastid	0.9998	0.999	21.758	21.8663	21.2194	18.9348		27.17	27.2353	28.3367	28.463	1	2	1	0	1	2	1	0	1	2	1	0
	0.412821	1.73155	PER12	sp|Q96520|PER12_ARATH	Q96520	Q96520	At1g71695	AT1G71695.1	Peroxidase superfamily protein;	PER12_ARATH	PER12	358	Arabidopsis thaliana	1:Experimental evidence at protein level	extracellular	1	0.999	21.7439	22.7922	19.0501	22.023		NA	NA	NA	NA	2	3	1	1	2	3	1	1	2	3	1	1
	0.568801	1.72893	At1g53120	tr|A0A1P8ATW8|A0A1P8ATW8_ARATH	A0A1P8ATW8	A0A1P8ATW8	At1g53120	AT1G53120.1	RNA-binding S4 domain-containing protein;	A0A1P8ATW8_ARATH	At1g53120	319	Arabidopsis thaliana	1:Experimental evidence at protein level	mitochondrion	0.9997	0.9986	20.859	21.3458	20.4915	18.2555		22.111	21.9456	23.3239	23.7077	2	1	2	1	0	0	0	0	2	1	2	1
+	2.55264	1.72707	PMD1	sp|Q9LXR8|PMD1_ARATH	Q9LXR8	Q9LXR8	At3g58840	AT3G58840.1	Tropomyosin-related;	PMD1_ARATH	PMD1	318	Arabidopsis thaliana	1:Experimental evidence at protein level	mitochondrion	1	0.999	27.6175	27.4537	25.7675	25.8495		21.045	21.2468	21.5701	23.5165	15	12	6	4	15	12	6	4	15	12	6	4
+	2.67873	1.72553	LST8-1	sp|Q9LV27|LST81_ARATH	Q9LV27	Q9LV27	At3g18140	AT3G18140.1	Transducin/WD40 repeat-like superfamily protein;	LST81_ARATH	LST8-1	305	Arabidopsis thaliana	1:Experimental evidence at protein level	peroxisome	1	0.999	28.3813	28.4161	26.596	26.7503		26.1469	26.239	25.8457	26.0894	17	16	7	7	3	2	1	2	17	16	7	7
+	0.714074	1.72323	AT5G12940	tr|Q9LXU5|Q9LXU5_ARATH	Q9LXU5	Q9LXU5	At5g12940	AT5G12940.1	Leucine-rich repeat (LRR) family protein;	Q9LXU5_ARATH	AT5G12940	371	Arabidopsis thaliana	1:Experimental evidence at protein level	extracellular	1	0.9989	23.425	22.7483	20.5378	22.189		19.781	21.1431	21.6147	21.9302	3	3	1	1	3	3	1	1	3	3	1	1
+	0.772531	1.72293	T6H20.20	tr|Q9STG7|Q9STG7_ARATH	Q9STG7	Q9STG7	At3g46950	AT3G46950.1	Mitochondrial transcription termination factor family protein;	Q9STG7_ARATH	T6H20.20	450	Arabidopsis thaliana	1:Experimental evidence at protein level	mitochondrion	0.9999	0.9986	20.0881	20.9624	18.1145	19.4902		20.3389	21.1818	NA	19.5541	1	2	0	0	1	2	0	0	1	2	0	0
	0.47545	1.72159	COV1	sp|F4IUE7|COV1_ARATH	F4IUE7	F4IUE7	At2g20120	AT2G20120.1	Protein of unknown function (DUF502);Encodes an integral membrane protein of unknown function, highly conserved between plants and bacteria;is likely to be involved in a mechanism that negatively regulates the differentiation of vascular tissue in the stem. Mutants display a dramatic increase in vascular tissue development in the stem in place of the interfascicular region that normally separates…	COV1_ARATH	COV1	268	Arabidopsis thaliana	1:Experimental evidence at protein level	golgi	0.9984	0.9986	21.1916	21.608	18.3284	21.028		24.6971	24.6649	24.141	24.1565	1	2	0	0	0	0	0	0	1	2	0	0
+	1.88612	1.71955	HSP70-16	sp|Q9SAB1|HSP7Q_ARATH	Q9SAB1	Q9SAB1	At1g11660	AT1G11660.1	heat shock protein 70 (Hsp 70) family protein;	HSP7Q_ARATH	HSP70-16	763	Arabidopsis thaliana	2:Experimental evidence at transcript level	cytosol	0.9324	0.9981	20.6924	20.3068	18.7351	18.825		23.7995	23.7594	NA	20.5295	1	1	0	0	1	1	0	0	1	1	0	0
	0.442035	1.71902	MED24.18	tr|Q940I2|Q940I2_ARATH	Q940I2	Q940I2	At5g03880	AT5G03880.1	Thioredoxin family protein;	Q940I2_ARATH	MED24.18	339	Arabidopsis thaliana	1:Experimental evidence at protein level	plastid	0.725	0.9901	22.5553	22.8322	19.5166	22.4328		23.3645	23.5045	22.693	22.2212	0	1	0	1	0	1	0	1	0	1	0	1
	0.58305	1.71629	GLYR2	sp|F4I907|GLYR2_ARATH	tr|A0A1P8AS42|A0A1P8AS42_ARATH	F4I907	At1g17650	AT1G17650.1	glyoxylate reductase 2;Glyoxylate reductase located in chloroplasts.	GLYR2_ARATH	GLYR2	358	Arabidopsis thaliana	1:Experimental evidence at protein level	plastid	chloroplastic\""""	1	20.3351	21.4985	18.2586	20.1423		19.8645	NA	NA	NA	2	2	4	0	0	0	0	0	2	2	4	0
+	1.77639	1.7149	At3g63550	sp|E0X9N4|C3H69_ARATH	E0X9N4	E0X9N4	At3g63550			C3H69_ARATH	At3g63550	350	Arabidopsis thaliana	3:Protein inferred from homology		1	0.999	23.4985	23.9372	22.0515	21.9544		NA	NA	19.9707	19.4969	5	5	1	1	5	5	1	1	5	5	1	1
+	1.55031	1.70863	At3g48250	sp|Q9STK5|PP269_ARATH		Q9STK5	At3g48250	AT3G48250.1	Pentatricopeptide repeat (PPR) superfamily protein;	PP269_ARATH	At3g48250	621	Arabidopsis thaliana	2:Experimental evidence at transcript level	mitochondrion	chloroplastic\""""	0.8874	21.3912	21.5155	19.4584	20.031		26.515	26.5374	26.0317	25.8788	0	1	1	0	0	1	1	0	0	1	1	0
	0.434241	1.70779	CSLC6	sp|Q9SRT3|CSLC6_ARATH	Q9SRT3	Q9SRT3	At3g07330	AT3G07330.1	Cellulose-synthase-like C6;encodes a gene similar to cellulose synthase	CSLC6_ARATH	CSLC6	682	Arabidopsis thaliana	1:Experimental evidence at protein level	golgi	1	0.9988	21.4144	21.382	21.1708	18.2101		NA	NA	23.9316	23.9584	2	1	0	0	2	1	0	0	3	2	0	1
	0.616658	1.70642	SAC8	sp|Q96328|SAC8_ARATH	Q96328	Q96328	At3g51830	AT3G51830.1	SAC domain-containing protein 8;putative transmembrane protein G5p (AtG5) mRNA, complete	SAC8_ARATH	SAC8	588	Arabidopsis thaliana	2:Experimental evidence at transcript level	endoplasmic reticulum	1	0.999	22.8945	23.7478	22.5604	20.6691		23.1452	23.9672	22.5824	20.733	5	4	1	1	5	2	0	0	5	4	1	1
+	0.935458	1.7063	At5g16870	tr|Q1H5E3|Q1H5E3_ARATH	Q1H5E3	Q1H5E3	At5g16870	AT5G16870.1	Peptidyl-tRNA hydrolase II (PTH2) family protein;	Q1H5E3_ARATH	At5g16870	169	Arabidopsis thaliana	1:Experimental evidence at protein level	mitochondrion	0.9555	0.9988	21.0429	20.9194	18.6397	19.91		24.918	24.8858	24.5869	24.5105	1	1	0	0	1	1	0	0	1	1	0	0
+	1.84516	1.70569	AOX1A	sp|Q39219|AOX1A_ARATH		Q39219	At3g22370	AT3G22370.1	alternative oxidase 1A;Encodes AOX1a, an isoform of alternative oxidase that is expressed in rosettes, flowers, and root. The alternative oxidase of plant mitochondria transfers electrons from the ubiquinone pool to oxygen without energy conservations. It is regulated through transcriptional control and by pyruvate. Plays a role in shoot acclimation to low temperature. Also is capable of ameliora…	AOX1A_ARATH	AOX1A	354	Arabidopsis thaliana	1:Experimental evidence at protein level	mitochondrion	mitochondrial\""""	1	25.4437	25.4154	23.5183	23.9295		25.6944	25.6348	23.5404	23.9933	1	7	8	2	0	5	5	1	1	7	8	2
	0.489618	1.70267	AGT2	sp|Q940M2|AGT21_ARATH	tr|A0A1P8B5L9|A0A1P8B5L9_ARATH	Q940M2	At4g39660	AT4G39660.1	alanine:glyoxylate aminotransferase 2;alanine:glyoxylate aminotransferase 2 homolog (AGT2) mRNA,	AGT21_ARATH	AGT2	476	Arabidopsis thaliana	1:Experimental evidence at protein level	mitochondrion	mitochondrial\""""	1	21.6757	21.6562	18.6513	21.2752		21.9264	21.8755	NA	21.3391	0	1	3	1	0	0	0	0	0	1	3	1
	0.403285	1.70032	VHA-c1	sp|P0DH92|VATL1_ARATH	sp|P0DH94|VATL5_ARATH	P0DH92	At4g34720	AT4G34720.1	ATPase, F0/V0 complex, subunit C protein;vacuolar H+-pumping ATPase 16 kDa proteolipid (ava-p1)	VATL1_ARATH	VHA-c1	164	Arabidopsis thaliana	1:Experimental evidence at protein level	vacuole	0.9238	0.9978	22.0014	22.5037	22.115	18.9895		22.2522	22.7231	22.1371	NA	1	2	0	0	0	0	0	0	1	2	0	0
+	2.59883	1.69394	At1g77670	tr|Q9CAP1|Q9CAP1_ARATH	Q9CAP1	Q9CAP1	At1g77670	AT1G77670.1	Pyridoxal phosphate (PLP)-dependent transferases superfamily protein;	Q9CAP1_ARATH	At1g77670	440	Arabidopsis thaliana	1:Experimental evidence at protein level	mitochondrion	0.9999	0.9989	23.3247	23.1585	21.529	21.5663		NA	NA	NA	NA	2	1	2	1	2	1	2	1	2	1	2	1
+	2.53659	1.69092	CYP95	sp|Q8RWY7|CYP95_ARATH	Q8RWY7	Q8RWY7	At4g32420	AT4G32420.1	Cyclophilin-like peptidyl-prolyl cis-trans isomerase family protein;	CYP95_ARATH	CYP95	837	Arabidopsis thaliana	1:Experimental evidence at protein level	nucleus	1	0.999	24.4304	24.2668	22.6169	22.6984		25.9539	25.9361	25.341	25.6068	2	4	2	1	2	4	2	1	2	4	2	1
+	2.02074	1.69007	At4g27120	sp|Q94C53|DDRGK_ARATH	Q94C53	Q94C53	At4g27120	AT4G27120.1	;	DDRGK_ARATH	At4g27120	298	Arabidopsis thaliana	2:Experimental evidence at transcript level	endoplasmic reticulum	1	0.9989	25.08	24.7826	23.3155	23.167		30.2647	30.1724	26.3049	26.217	4	3	1	1	1	0	1	1	4	3	1	1
+	1.93508	1.6883	At1g57610	sp|Q8VYR0|MCU5_ARATH		Q8VYR0	At1g57610	AT1G57610.1	Protein of unknown function (DUF607);	MCU5_ARATH	At1g57610	293	Arabidopsis thaliana	2:Experimental evidence at transcript level	mitochondrion	mitochondrial\""""	1	25.1468	24.8415	23.4077	23.204		25.5696	25.5983	24.989	24.7389	0	4	2	0	0	2	0	0	1	4	2	1
+	0.868052	1.6781	BRCC36A	tr|B3H5T3|B3H5T3_ARATH	B3H5T3	B3H5T3	At1g80210	AT1G80210.1	Mov34/MPN/PAD-1 family protein;	B3H5T3_ARATH	BRCC36A	371	Arabidopsis thaliana	1:Experimental evidence at protein level	nucleus	1	0.9984	19.6295	20.7733	18.1374	18.9091		23.7594	23.6649	22.3712	NA	0	2	0	0	0	0	0	0	1	3	1	0
+	2.77092	1.67733	At4g01290	tr|Q56YP1|Q56YP1_ARATH	Q56YP1	Q56YP1	At4g01290	AT4G01290.1	;	Q56YP1_ARATH	At4g01290	990	Arabidopsis thaliana	1:Experimental evidence at protein level	nucleus	1	0.999	23.2537	23.1318	21.548	21.4828		NA	NA	21.0229	21.0016	4	3	1	0	0	0	0	0	4	3	1	0
+	1.23399	1.67311	SQD2	sp|Q8S4F6|SQD2_ARATH	Q8S4F6	Q8S4F6	At5g01220	AT5G01220.1	sulfoquinovosyldiacylglycerol 2;involved in sulfolipid biosynthesis	SQD2_ARATH	SQD2	510	Arabidopsis thaliana	1:Experimental evidence at protein level	plastid	1	0.9989	21.7411	22.561	20.3742	20.5817		21.9918	22.7803	20.3963	20.6456	3	3	1	0	1	1	0	0	3	3	1	0
+	0.731465	1.67064	MJC20.26	tr|Q9FHX0|Q9FHX0_ARATH	Q9FHX0	Q9FHX0	At5g42150	AT5G42150.1	Glutathione S-transferase family protein;	Q9FHX0_ARATH	MJC20.26	315	Arabidopsis thaliana	1:Experimental evidence at protein level	mitochondrion	0.9487	0.9986	20.5713	20.4568	19.6831	18.0036		21.6694	21.6737	NA	19.7152	1	1	0	0	1	1	0	0	1	1	0	0
+	1.87909	1.66771	AT1G48210	tr|F4HWU0|F4HWU0_ARATH	F4HWU0	F4HWU0	At1g48210	AT1G48210.1	Protein kinase superfamily protein;	F4HWU0_ARATH	AT1G48210	363	Arabidopsis thaliana	1:Experimental evidence at protein level	plasma membrane	1	0.999	23.0313	23.3903	21.6157	21.4705		23.2821	23.6096	21.6378	21.5344	3	5	2	1	0	0	0	0	3	5	2	1
	0.565319	1.66755	DIR20	sp|Q9C891|DIR20_ARATH	Q9C891	Q9C891	At1g55210	AT1G55210.1	Disease resistance-responsive (dirigent-like protein) family protein;	DIR20_ARATH	DIR20	187	Arabidopsis thaliana	2:Experimental evidence at transcript level	extracellular	0.7942	0.9932	20.78	21.1885	20.4084	18.225		29.0296	29.141	28.5898	28.726	1	1	0	0	1	1	0	0	1	1	0	0
+	2.13146	1.66548	AT3G12590	tr|F4J9U2|F4J9U2_ARATH	F4J9U2	F4J9U2	At3g12590	AT3G12590.1	;	F4J9U2_ARATH	AT3G12590	1184	Arabidopsis thaliana	1:Experimental evidence at protein level	nucleus	1	0.9989	24.0524	23.8415	22.3795	22.1835		19.3355	NA	21.7778	21.8347	9	6	2	1	3	1	0	0	9	6	2	1
	0.27897	1.66341	At3g52100	tr|A0A178V841|A0A178V841_ARATH	tr|F4J5R1|F4J5R1_ARATH\""""	A0A178V841	At3g52100	AT3G52100.1	RING/FYVE/PHD-type zinc finger family protein;	A0A178V841_ARATH	At3g52100	678	Arabidopsis thaliana	1:Experimental evidence at protein level	nucleus	1	0.999	25.9307	25.6524	21.9472	26.309		21.9806	21.9298	21.9786	22.0511	4	3	2	4	0	0	0	0	4	3	2	4
+	0.888112	1.6626	At4g02400	tr|F4JHI1|F4JHI1_ARATH	F4JHI1	F4JHI1	At4g02400	AT4G02400.1	U3 ribonucleoprotein (Utp) family protein;	F4JHI1_ARATH	At4g02400	855	Arabidopsis thaliana	1:Experimental evidence at protein level	nucleus	1	0.9974	21.1783	21.0519	20.1138	18.7912		23.5045	23.3511	21.5701	21.5467	2	2	1	1	2	2	1	1	2	2	1	1
	0.340877	1.66107	RUS6	sp|Q93YU2|RUS6_ARATH	Q93YU2	Q93YU2	At5g49820	AT5G49820.1	Protein of unknown function, DUF647;	RUS6_ARATH	RUS6	497	Arabidopsis thaliana	2:Experimental evidence at transcript level	plastid	0.9996	0.9988	20.6671	21.4401	21.1633	17.6217		20.9178	21.6594	21.1853	NA	1	1	1	0	1	1	1	0	1	1	1	0
+	0.895005	1.66059	CYS1	sp|Q945Q1|CYT1_ARATH	Q945Q1	Q945Q1	At5g12140	AT5G12140.1	cystatin-1;Encodes a cystatin.	CYT1_ARATH	CYS1	101	Arabidopsis thaliana	1:Experimental evidence at protein level	cytosol	0.9983	0.9988	20.8965	20.0918	18.3141	19.3531		24.019	24.0526	24.2317	24.6811	1	2	0	1	1	2	0	1	1	2	0	1
+	2.38781	1.66024	At5g02560	sp|Q9LZ46|H2A4_ARATH	Q9LZ46	Q9LZ46	At5g02560	AT5G02560.1	histone H2A 12;Encodes HTA12, a histone H2A protein.	H2A4_ARATH	At5g02560	153	Arabidopsis thaliana	1:Experimental evidence at protein level	nucleus	1	0.999	22.9833	23.1182	21.308	21.473		30.3303	30.0349	21.4802	21.3876	2	2	0	0	0	0	0	0	2	2	0	0
	0.512586	1.65362	CCMC	sp|P92527|CCMC_ARATH	tr|F4IL76|F4IL76_ARATH\""""	P92527	AtMg00900	ATMG00900.1	cytochrome C biogenesis 256;cytochrome c biogenesis orf256	CCMC_ARATH	CCMC	232	Arabidopsis thaliana	2:Experimental evidence at transcript level	mitochondrion	0.9688	0.9949	20.9486	20.8124	18.0117	20.4421		21.3931	21.6141	NA	NA	1	1	0	1	0	0	0	0	1	1	0	1
	0.409389	1.64999	EMB2752	sp|Q94K18|Y4966_ARATH	Q94K18	Q94K18	At4g29660	AT4G29660.1	embryo defective 2752;	Y4966_ARATH	EMB2752	103	Arabidopsis thaliana	4:Protein predicted	mitochondrion	0.9545	0.9987	21.7383	21.7484	21.6073	18.5794		22.8892	23.1394	23.48	23.867	1	1	0	0	1	1	0	0	1	1	0	0
+	1.65445	1.64968	SAC5	sp|Q8RW97|SAC5_ARATH	Q8RW97	Q8RW97	At1g17340	AT1G17340.1	Phosphoinositide phosphatase family protein;	SAC5_ARATH	SAC5	785	Arabidopsis thaliana	2:Experimental evidence at transcript level	cytosol	1	0.9969	21.5227	21.7461	19.7614	20.2081		21.7735	21.9655	NA	20.272	1	1	0	1	1	1	0	1	2	2	0	1
+	1.09279	1.64749	AHL3	sp|Q9SB31|AHL3_ARATH	Q9SB31	Q9SB31	At4g25320	AT4G25320.1	AT hook motif DNA-binding family protein;	AHL3_ARATH	AHL3	404	Arabidopsis thaliana	1:Experimental evidence at protein level	cytosol,nucleus	1	0.999	26.3247	26.4127	24.2242	25.2182		26.5754	26.632	24.2463	25.2821	5	6	3	4	3	4	3	2	5	6	3	4
+	1.04371	1.64741	At1g09620	sp|F4I116|SYLC_ARATH		F4I116	At1g09620	AT1G09620.1	ATP binding;leucine-tRNA ligases;aminoacyl-tRNA ligases;nucleotide binding;ATP binding;aminoacyl-tRNA ligases;	SYLC_ARATH	At1g09620	1091	Arabidopsis thaliana	1:Experimental evidence at protein level	cytosol	cytoplasmic\""""	1	23.5586	23.6191	22.4728	21.4101		23.8093	23.8385	22.4948	21.474	0	7	4	2	0	7	4	2	0	7	4	2
+	2.1165	1.64264	At1g20760	tr|Q9LM78|Q9LM78_ARATH	Q9LM78	Q9LM78	At1g20760	AT1G20760.1	Calcium-binding EF hand family protein;	Q9LM78_ARATH	At1g20760	1019	Arabidopsis thaliana	1:Experimental evidence at protein level	plasma membrane	1	0.999	26.3204	26.3017	24.5242	24.8126		26.5711	26.521	24.5463	24.8764	20	18	4	5	20	18	4	5	21	19	4	5
	0.60961	1.63958	AT3G54760	tr|F4JE18|F4JE18_ARATH	F4JE18	F4JE18	At3g54760	AT3G54760.1	dentin sialophosphoprotein-related;	F4JE18_ARATH	AT3G54760	761	Arabidopsis thaliana	1:Experimental evidence at protein level	nucleus	0.7583	0.9917	19.5488	19.5838	18.9356	16.9178		27.1115	26.9977	24.3844	24.1095	1	0	0	0	0	0	0	0	1	0	0	0
+	1.90544	1.63866	At3g01980	tr|A0A1I9LNL4|A0A1I9LNL4_ARATH	tr|Q9SG99|Q9SG99_ARATH	A0A1I9LNL4	At3g01980	AT3G01980.1	NAD(P)-binding Rossmann-fold superfamily protein;	A0A1I9LNL4_ARATH	At3g01980	181	Arabidopsis thaliana	1:Experimental evidence at protein level	peroxisome	1	0.9989	22.1207	22.147	20.3112	20.6792		26.8504	26.632	26.2926	26.4614	2	1	1	0	0	0	0	0	2	1	1	0
+	1.22833	1.63842	TIC56	sp|Q7Y1W1|TIC56_ARATH		Q7Y1W1	At5g01590	AT5G01590.1	;	TIC56_ARATH	TIC56	527	Arabidopsis thaliana	1:Experimental evidence at protein level	plastid	chloroplastic\""""	0.9578	20.3437	20.1857	19.0358	18.2167		20.5944	20.405	NA	NA	0	1	0	0	0	1	0	0	0	1	0	0
+	0.852477	1.63575	At2g40240	sp|Q9S733|PP196_ARATH		Q9S733	At2g40240	AT2G40240.1	Tetratricopeptide repeat (TPR)-like superfamily protein;	PP196_ARATH	At2g40240	351	Arabidopsis thaliana	2:Experimental evidence at transcript level	mitochondrion	mitochondrial\""""	1	23.2416	23.3676	20.984	22.3536		NA	NA	20.6632	20.4939	1	3	4	1	1	3	4	1	1	3	4	1
+	0.701311	1.6357	At2g36930	tr|Q9SJL4|Q9SJL4_ARATH	Q9SJL4	Q9SJL4	At2g36930	AT2G36930.1	zinc finger (C2H2 type) family protein;	Q9SJL4_ARATH	BUD20	198	Arabidopsis thaliana	1:Experimental evidence at protein level	nucleus	1	0.999	23.0028	23.2483	20.6344	22.3453		24.5926	24.4676	24.1642	24.5869	3	2	0	0	3	2	0	0	3	2	0	0
+	1.77909	1.63546	At1g47840	sp|Q9FZG4|HXKL1_ARATH	Q9FZG4	Q9FZG4	At1g47840	AT1G47840.1	hexokinase 3;Encodes a putative hexokinase.	HXKL1_ARATH	At1g47840	493	Arabidopsis thaliana	2:Experimental evidence at transcript level	plastid	0.9999	0.9989	22.0739	22.3459	20.4098	20.7392		22.3247	22.5653	20.4319	20.803	1	3	0	1	0	0	0	0	1	3	0	1
+	2.39453	1.6345	CSY4	sp|P20115|CISY4_ARATH		P20115	At2g44350	AT2G44350.1	Citrate synthase family protein;encodes a mitochrondrion targeted citrate synthase, the first enzyme of the tricarboxylic acid cycle, catalyzing the condensation of acetyl-CoA and oxaloacetate, finally yielding citrate and CoA.	CISY4_ARATH	CSY4	474	Arabidopsis thaliana	1:Experimental evidence at protein level	mitochondrion	mitochondrial\""""	1	22.7587	22.5606	20.9931	21.0572		24.654	24.4984	24.5225	24.8093	0	5	2	1	0	5	2	1	0	5	2	1
+	0.963789	1.63411	At2g19340	tr|O64567|O64567_ARATH	O64567	O64567	At2g19340	AT2G19340.1	Oligosaccharyltransferase complex/magnesium transporter family protein;	O64567_ARATH	At2g19340	173	Arabidopsis thaliana	1:Experimental evidence at protein level	plasma membrane	0.9634	0.999	19.9358	18.9097	17.5019	18.0754		26.6865	26.7129	26.0041	25.9716	1	0	0	0	0	0	0	0	1	0	0	0
+	1.47947	1.63162	RUS1	sp|Q7X6P3|RUS1_ARATH		Q7X6P3	At3g45890	AT3G45890.1	Protein of unknown function, DUF647;Encodes RUS1 (root UVB sensitive 1), a protein that contains DUF647 (domain of unknown function 647), a domain highly conserved in eukaryotes. The primary root of rus1 is hypersensitive to very low-fluence-rate (VLF) UVB.	RUS1_ARATH	RUS1	608	Arabidopsis thaliana	1:Experimental evidence at protein level	plastid	chloroplastic\""""	1	22.2708	22.077	20.2533	20.8311		22.5215	22.2963	20.2754	20.895	1	2	2	0	1	2	2	0	1	2	2	0
+	2.69618	1.62964	ABCI6	sp|Q9CAF5|AB6I_ARATH		Q9CAF5	At3g10670	AT3G10670.1	non-intrinsic ABC protein 7;Plastidic SufC-like ATP-binding cassette/ATPase essential for Arabidopsis embryogenesis. Involved in the biogenesis and/or repair of oxidatively damaged Fe?S clusters. Expressed in embryos and meristems.	AB6I_ARATH	ABCI6	338	Arabidopsis thaliana	1:Experimental evidence at protein level	plastid	chloroplastic\""""	1	24.2658	24.2607	22.5604	22.7068		24.5165	24.48	22.5825	22.7706	0	5	2	1	0	5	2	1	0	5	2	1
+	1.64205	1.62701	AT1G43690	tr|Q8VYV0|Q8VYV0_ARATH	Q8VYV0	Q8VYV0	At1g43690	AT1G43690.1	ubiquitin interaction motif-containing protein;	Q8VYV0_ARATH	AT1G43690	599	Arabidopsis thaliana	1:Experimental evidence at protein level	nucleus	1	0.999	24.9955	25.276	23.3018	23.7157		25.2463	25.4953	23.3239	23.7796	7	8	4	3	7	8	4	3	7	8	4	3
	0.406889	1.62554	DIR6	sp|Q9SUQ8|DIR6_ARATH	Q9SUQ8	Q9SUQ8	At4g23690	AT4G23690.1	Disease resistance-responsive (dirigent-like protein) family protein;	DIR6_ARATH	DIR6	187	Arabidopsis thaliana	1:Experimental evidence at protein level	extracellular	0.9999	0.9984	20.4481	21.2962	17.8075	20.6858		25.3477	25.3477	24.5404	24.7492	1	1	0	0	0	1	0	0	1	1	0	0
+	1.78883	1.62456	SLP2	sp|Q944L7|SLP2_ARATH	Q944L7	Q944L7	At1g18480	AT1G18480.1	Calcineurin-like metallo-phosphoesterase superfamily protein;	SLP2_ARATH	SLP2	391	Arabidopsis thaliana	1:Experimental evidence at protein level	mitochondrion	1	0.999	25.2013	25.1782	23.3558	23.7746		25.452	25.3975	23.3778	23.8385	7	8	4	3	7	8	4	3	7	8	4	3
+	2.82746	1.61588	TOC159	sp|O81283|TC159_ARATH		O81283	At4g02510	AT4G02510.1	translocon at the outer envelope membrane of chloroplasts 159;An integral membrane GTPase that functions as a transit-sequence receptor required for the import of proteins necessary for chloroplast biogenesis. Located in the outer chloroplast membrane. Phosphorylation of the G-domains regulate translocon assembly.	TC159_ARATH	TOC159	1503	Arabidopsis thaliana	1:Experimental evidence at protein level	plastid	chloroplastic\""""	1	33.1061	33.2264	31.5668	31.5339		33.3568	33.4458	31.5889	31.5978	166	145	138	94	166	145	138	94	166	145	138	94
+	0.725563	1.61346	MQL5.29	tr|A0A1P8BBL5|A0A1P8BBL5_ARATH		A0A1P8BBL5	At5g47430	AT5G47430.1	DWNN domain, a CCHC-type zinc finger;	A0A1P8BBL5_ARATH	MQL5.29	905	Arabidopsis thaliana	1:Experimental evidence at protein level	nucleus	a CCHC-type zinc finger\""""	1	22.2753	21.4423	19.5385	20.9522		31.2869	31.1361	30.9746	31.0349	0	1	2	1	0	0	0	0	0	1	2	1
	0.371271	1.61093	XXT5	sp|Q9CA75|XXT5_ARATH	Q9CA75	Q9CA75	At1g74380	AT1G74380.1	xyloglucan xylosyltransferase 5;	XXT5_ARATH	XXT5	457	Arabidopsis thaliana	1:Experimental evidence at protein level	golgi	1	0.9982	21.7864	21.7843	21.7966	18.5522		22.0371	22.0037	21.8187	NA	2	1	1	1	1	0	0	0	2	1	1	1
+	1.46445	1.61031	GSTU13	sp|Q9FUS6|GSTUD_ARATH	Q9FUS6	Q9FUS6	At1g27130	AT1G27130.1	glutathione S-transferase tau 13;Encodes glutathione transferase belonging to the tau class of GSTs. Naming convention according to Wagner et al. (2002).	GSTUD_ARATH	GSTU13	227	Arabidopsis thaliana	2:Experimental evidence at transcript level	cytosol	0.9415	0.9984	20.4422	20.9726	19.2502	18.9439		23.9043	23.9134	23.9495	23.7895	1	1	0	0	1	1	0	0	1	1	0	0
+	2.30012	1.60314	AUXI1	sp|Q9SU08|AUXI1_ARATH	tr|A0A1P8B700|A0A1P8B700_ARATH	Q9SU08	At4g12780	AT4G12780.1	Chaperone DnaJ-domain superfamily protein;	AUXI1_ARATH	AUXI1	904	Arabidopsis thaliana	1:Experimental evidence at protein level	golgi	1	0.999	22.6368	22.6373	20.92	21.1478		23.7895	23.6757	23.0122	22.7591	2	1	2	1	0	0	0	0	7	7	3	1
+	0.843565	1.602	T32M21_20	tr|Q9LZ83|Q9LZ83_ARATH	Q9LZ83	Q9LZ83	At5g04420	AT5G04420.1	Galactose oxidase/kelch repeat superfamily protein;	Q9LZ83_ARATH	T32M21_20	514	Arabidopsis thaliana	1:Experimental evidence at protein level	golgi	0.9952	0.9986	20.4608	19.8698	19.1782	17.9484		20.7115	20.0892	NA	NA	1	1	1	0	1	1	1	0	1	1	1	0
+	2.85039	1.59795	F14G6.4	tr|Q9S842|Q9S842_ARATH	Q9S842	Q9S842	At1g76440	AT1G76440.1	HSP20-like chaperones superfamily protein;	Q9S842_ARATH	F14G6.4	143	Arabidopsis thaliana	1:Experimental evidence at protein level	cytosol	1	0.999	23.5586	23.4564	21.9411	21.8779		19.5164	NA	NA	NA	4	2	0	1	4	2	0	1	4	2	0	1
	0.350711	1.5935	AT5G30495	tr|F4KCY1|F4KCY1_ARATH	F4KCY1	F4KCY1	At5g30495	AT5G30495.1	Fcf2 pre-rRNA processing protein;	F4KCY1_ARATH	AT5G30495	196	Arabidopsis thaliana	1:Experimental evidence at protein level	nucleus	1	0.999	18.2787	21.5065	18.8107	17.7876		22.3795	22.1189	19.9999	19.9849	1	3	0	0	0	0	0	0	1	3	0	0
+	1.77427	1.59324	At4g27740	sp|Q2V3E2|YIPL5_ARATH	Q2V3E2	Q2V3E2	At4g27740	AT4G27740.1	Yippee family putative zinc-binding protein;	YIPL5_ARATH	At4g27740	105	Arabidopsis thaliana	3:Protein inferred from homology	mitochondrion	1	0.999	29.8357	30.2041	28.3273	28.5259		29.0914	29.1556	28.6424	28.6831	14	14	8	8	14	14	8	8	14	14	8	8
+	1.01363	1.58947	ELP5	sp|F4IQJ2|ELP5_ARATH	F4IQJ2	F4IQJ2	At2g18410	AT2G18410.1	;	ELP5_ARATH	ELP5	374	Arabidopsis thaliana	1:Experimental evidence at protein level	cytosol	1	0.999	23.4142	23.4237	22.3639	21.295		21.8051	22.031	20.9349	21.016	4	4	0	0	4	4	0	0	4	4	0	0
+	1.98204	1.58703	PKP4	sp|Q9M3B6|PKP4_ARATH		Q9M3B6	At3g49160	AT3G49160.1	pyruvate kinase family protein;Expression of the gene is downregulated in the presence of paraquat, an inducer of photoxidative stress.	PKP4_ARATH	PKP4	710	Arabidopsis thaliana	2:Experimental evidence at transcript level	cytosol	chloroplastic\""""	1	28.6581	28.4333	26.8402	27.0771		25.1095	25.0317	24.7492	21.442	3	35	28	9	0	0	0	0	3	35	28	9
+	1.45391	1.58682	HUB1	sp|Q8RXD6|BRE1A_ARATH	Q8RXD6	Q8RXD6	At2g44950	AT2G44950.1	histone mono-ubiquitination 1;The gene encodes one of two orthologous E3 ubiquitin ligases in Arabidopsis that are involved in monoubiquitination of histone H2B.	BRE1A_ARATH	HUB1	878	Arabidopsis thaliana	1:Experimental evidence at protein level	nucleus	0.9999	0.9986	20.078	20.1844	18.2434	18.8454		27.7325	27.4862	27.9814	27.9088	1	1	0	0	0	0	0	0	1	1	0	0
+	1.40173	1.58651	NTF2	sp|Q9FME2|NTF2_ARATH	Q9FME2	Q9FME2	At5g60980	AT5G60980.1	Nuclear transport factor 2 (NTF2) family protein with RNA binding (RRM-RBD-RNP motifs) domain;	NTF2_ARATH	NTF2	460	Arabidopsis thaliana	1:Experimental evidence at protein level	nucleus	1	0.999	23.3476	23.1452	21.3503	21.9694		26.0212	25.7286	27.0609	27.2445	8	7	1	1	8	7	1	1	8	7	1	1
+	2.10717	1.5861	SFC1	sp|Q9M038|SFC1_ARATH	Q9M038	Q9M038	At5g01340	AT5G01340.1	Mitochondrial substrate carrier family protein;	SFC1_ARATH	SFC1	309	Arabidopsis thaliana	2:Experimental evidence at transcript level	mitochondrion	1	0.999	25.5087	25.5552	23.8067	24.0849		25.7594	25.7745	23.8288	24.1488	10	10	2	2	10	10	2	2	10	10	2	2
+	0.865267	1.586	CLC2	sp|O04209|CLC2_ARATH	O04209	O04209	At2g40060	AT2G40060.1	Clathrin light chain protein;	CLC2_ARATH	CLC2	258	Arabidopsis thaliana	1:Experimental evidence at protein level	plasma membrane	0.5853	0.9817	20.568	20.1173	18.142	19.3712		22.1961	22.0569	NA	20.2017	1	0	0	0	1	0	0	0	1	0	0	0
+	1.11472	1.58546	NDC1	sp|Q8GXR9|NDC1_ARATH		Q8GXR9	At5g08740	AT5G08740.1	NAD(P)H dehydrogenase C1;	NDC1_ARATH	NDC1	519	Arabidopsis thaliana	1:Experimental evidence at protein level	plastid,mitochondrion	chloroplastic/mitochondrial\""""	1	21.4167	21.4061	19.3593	20.2926		21.254	21.2123	21.2632	21.6193	0	3	3	0	0	3	3	0	0	3	3	0
+	2.09576	1.58515	PIE1	sp|Q7X9V2|PIE1_ARATH	Q7X9V2	Q7X9V2	At3g12810	AT3G12810.1	SNF2 domain-containing protein / helicase domain-containing protein;Encodes a protein similar to ATP-dependent, chromatin-remodeling proteins of the ISWI and SWI2/SNF2 family. Genetic analyses suggest that this gene is involved in multiple flowering pathways. Mutations in PIE1 results in suppression of FLC-mediated delay of flowering and causes early flowering in noninductive photoperiods indepen…	PIE1_ARATH	PIE1	2055	Arabidopsis thaliana	1:Experimental evidence at protein level	nucleus	1	0.999	24.5338	24.6382	22.8679	23.1338		21.4224	21.5542	22.77	22.3697	9	8	1	1	0	0	0	0	9	8	1	1
+	1.06494	1.5818	AT1G75670	tr|Q8H1F8|Q8H1F8_ARATH	Q8H1F8	Q8H1F8	At1g75670	AT1G75670.1	DNA-directed RNA polymerases;	Q8H1F8_ARATH	AT1G75670	196	Arabidopsis thaliana	1:Experimental evidence at protein level	nucleus	1	0.9982	24.2044	24.3846	23.2013	22.2241		23.9225	23.9043	24.3645	24.1174	4	3	1	1	0	1	0	0	4	3	1	1
+	1.77634	1.5815	FH7	sp|Q9XIE0|FH7_ARATH	Q9XIE0	Q9XIE0	At1g59910	AT1G59910.1	Actin-binding FH2 (formin homology 2) family protein;	FH7_ARATH	FH7	929	Arabidopsis thaliana	2:Experimental evidence at transcript level	cytosol,nucleus	0.9989	0.9957	20.6564	20.2519	18.8277	18.9176		NA	NA	NA	NA	2	0	0	0	2	0	0	0	2	0	0	0
+	1.34538	1.58115	ABCG13	sp|Q9C8J8|AB13G_ARATH	tr|A0A1P8B1W8|A0A1P8B1W8_ARATH	Q9C8J8	At1g51460	AT1G51460.1	ABC-2 type transporter family protein;	AB13G_ARATH	ABCG13	678	Arabidopsis thaliana	2:Experimental evidence at transcript level	plasma membrane	0.8635	0.9959	19.8726	20.3228	18.7818	18.2513		20.1234	20.5421	NA	NA	1	1	0	0	0	0	0	0	1	1	0	0
+	3.6238	1.5811	DL3547C	tr|Q940F4|Q940F4_ARATH	Q940F4	Q940F4	At4g15010	AT4G15010.1	Mitochondrial substrate carrier family protein;	Q940F4_ARATH	DL3547C	378	Arabidopsis thaliana	1:Experimental evidence at protein level	mitochondrion	1	0.999	25.4882	25.4591	23.873	23.9121		21.6502	21.3149	20.9509	20.4039	6	8	3	2	6	8	3	2	6	8	3	2
+	2.19728	1.58022	TAF1	sp|Q8LRK9|TAF1_ARATH	Q8LRK9	Q8LRK9	At1g32750	AT1G32750.1	HAC13 protein (HAC13);This gene is predicted to encode a histone acetyltransferase. Five lines with RNAi constructs directed against HAF1 grow normally and can produce root calli, but have defects in agrobacterium-mediated transformation.	TAF1_ARATH	TAF1	1919	Arabidopsis thaliana	1:Experimental evidence at protein level	nucleus	1	0.999	25.3533	25.5702	23.8164	23.9466		25.604	25.7895	23.8385	24.0105	14	16	2	0	9	12	1	0	14	16	2	0
+	1.90686	1.5764	JASON	sp|F4IDQ5|JASON_ARATH	F4IDQ5	F4IDQ5	At1g06660	AT1G06660.1	;	JASON_ARATH	JASON	481	Arabidopsis thaliana	2:Experimental evidence at transcript level	mitochondrion	1	0.999	24.1598	24.2851	22.4804	22.8117		25.3511	25.341	26.391	26.4938	7	5	0	1	7	5	0	1	7	5	0	1
+	1.19778	1.57624	PCMP-E81	sp|Q9SR01|PP212_ARATH		Q9SR01	At3g04750	AT3G04750.1	Tetratricopeptide repeat (TPR)-like superfamily protein;	PP212_ARATH	PCMP-E81	661	Arabidopsis thaliana	2:Experimental evidence at transcript level	mitochondrion	mitochondrial\""""	0.9493	20.5789	20.6818	19.468	18.6402		20.2879	20.4324	20.2651	21.1009	0	0	1	0	0	0	1	0	0	0	1	0
+	0.717085	1.57399	AHL8	sp|Q9FIR1|AHL8_ARATH	Q9FIR1	Q9FIR1	At5g46640	AT5G46640.1	AT hook motif DNA-binding family protein;	AHL8_ARATH	AHL8	386	Arabidopsis thaliana	2:Experimental evidence at transcript level	nucleus	0.9633	0.999	19.4828	21.0309	18.9252	18.4405		NA	21.2502	NA	NA	1	1	0	0	1	1	0	0	1	1	0	0
+	1.55091	1.5737	CYSB	tr|A0A2H1ZEH9|A0A2H1ZEH9_ARATH	A0A2H1ZEH9	A0A2H1ZEH9	At3g12490	AT3G12490.1	cystatin B;Encodes a protein with cysteine proteinase inhibitor activity. Overexpression increases tolerance to abiotic stressors (i.e.salt,osmitic, cold stress).	A0A2H1ZEH9_ARATH	CYSB	158	Arabidopsis thaliana	1:Experimental evidence at protein level	cytosol	0.9992	0.9968	21.3082	21.6105	19.6623	20.1089		27.673	27.5463	26.6181	27.2891	1	2	1	0	1	2	1	0	1	2	1	0
+	4.30233	1.57238	POLD2	sp|O48520|DPOD2_ARATH	O48520	O48520	At2g42120	AT2G42120.1	DNA polymerase delta small subunit;	DPOD2_ARATH	POLD2	440	Arabidopsis thaliana	2:Experimental evidence at transcript level	nucleus	0.9997	0.999	22.067	22.073	20.5083	20.487		24.5983	24.558	24.4488	24.4425	1	2	0	0	0	0	0	0	1	2	0	0
+	1.73658	1.56874	SINE1	sp|Q5XVI1|SINE1_ARATH	Q5XVI1	Q5XVI1	At1g54385	AT1G54385.1	ARM repeat superfamily protein;	SINE1_ARATH	SINE1	560	Arabidopsis thaliana	1:Experimental evidence at protein level	nucleus	1	0.9982	22.4773	22.3798	21.0696	20.6499		22.728	22.5991	21.0917	20.7138	2	2	0	1	2	2	0	1	2	2	0	1
+	0.669597	1.5678	KIN13A	sp|Q940B8|KN13A_ARATH	Q940B8	Q940B8	At3g16630	AT3G16630.1	P-loop containing nucleoside triphosphate hydrolases superfamily protein;Kinesin-13A localized to entire Golgi stacks. Involved in trichome development.	KN13A_ARATH	KIN13A	794	Arabidopsis thaliana	1:Experimental evidence at protein level	cytosol	0.9999	0.9982	20.6129	20.9494	20.0689	18.3578		28.4113	28.3787	22.9376	22.7753	1	2	0	0	1	2	0	0	3	2	1	1
+	1.66407	1.56672	AHL19	sp|Q9SR17|AHL19_ARATH	Q9SR17	Q9SR17	At3g04570	AT3G04570.1	AT-hook motif nuclear-localized protein 19;	AHL19_ARATH	AHL19	315	Arabidopsis thaliana	2:Experimental evidence at transcript level	nucleus	1	0.999	24.2107	24.0485	22.7829	22.3428		24.4614	24.2679	22.805	22.4067	3	3	1	1	3	3	1	1	3	3	1	1
+	0.668319	1.56641	CUL4	sp|Q8LGH4|CUL4_ARATH	Q8LGH4	Q8LGH4	At5g46210	AT5G46210.1	cullin4;Arabidopsis CULLIN4 (CUL4) forms an E3 ubiquitin ligase with the CDD complex and a common catalytic subunit RBX1 in mediating light control of development. This CUL4-based E3 ligase is essential for the repression of photomorphogenesis. The partial loss of CUL4 function resulted in a constitutive photomorphogenic phenotype with respect to morphogenesis and light-regulated gene expression.…	CUL4_ARATH	CUL4	792	Arabidopsis thaliana	1:Experimental evidence at protein level	nucleus	0.9998	0.999	21.1977	21.0341	18.6803	20.4187		22.2126	22.5544	24.2961	24.1488	1	2	0	1	1	2	0	1	1	2	0	1
+	0.828803	1.55953	CSE	sp|Q9C942|CSE_ARATH	Q9C942	Q9C942	At1g52760	AT1G52760.1	lysophospholipase 2;Encodes a lysophospholipase 2 (LysoPL2). Involved in tolerance to cadmium-induced oxidative stress. Binds Acyl-CoA-binding protein 2 (ACBP2).	CSE_ARATH	CSE	332	Arabidopsis thaliana	1:Experimental evidence at protein level	peroxisome	0.9998	0.9982	22.0394	21.9568	21.1159	19.7613		26.239	26.0148	25.7363	25.5983	2	1	0	0	2	1	0	0	2	1	0	0
+	2.2021	1.5571	RTNLB8	sp|Q9SS37|RTNLH_ARATH	Q9SS37	Q9SS37	At3g10260	AT3G10260.1	Reticulon family protein;	RTNLH_ARATH	RTNLB8	247	Arabidopsis thaliana	2:Experimental evidence at transcript level	vacuole	0.9952	0.9924	20.7491	20.7715	19.3267	19.0798		20.9998	20.9909	NA	NA	2	1	0	0	2	1	0	0	2	1	0	0
+	1.56687	1.55669	PVA42	sp|Q8VYN2|VAP42_ARATH	Q8VYN2	Q8VYN2	At4g21450	AT4G21450.1	PapD-like superfamily protein;	VAP42_ARATH	PVA42	295	Arabidopsis thaliana	1:Experimental evidence at protein level	plasma membrane	1	0.999	23.2537	22.7352	21.4024	21.4731		25.8093	25.7543	24.895	24.9495	3	1	2	2	0	0	0	0	3	1	2	2
+	0.85207	1.55217	At1g64650	tr|A8MR14|A8MR14_ARATH	tr|Q9C5R0|Q9C5R0_ARATH	A8MR14	At1g64650	AT1G64650.1	Major facilitator superfamily protein;	A8MR14_ARATH	At1g64650	421	Arabidopsis thaliana	1:Experimental evidence at protein level	golgi	0.9324	0.9981	20.5773	20.7645	19.7649	18.4725		20.9756	22.039	20.2437	20.3569	2	0	0	0	0	0	0	0	2	0	0	0
+	2.12635	1.55164	ESD4	sp|Q94F30|ESD4_ARATH	Q94F30	Q94F30	At4g15880	AT4G15880.1	Cysteine proteinases superfamily protein;EARLY IN SHORT DAYS 4 Arabidopsis mutant shows extreme early flowering and alterations in shoot development. It encodes a SUMO protease, located predominantly at the periphery of the nucleus. Accelerates the transition from vegetative growth to flowering. Probably acts in the same pathway as NUA in affecting flowering time, vegetative and inflorescence dev…	ESD4_ARATH	ESD4	489	Arabidopsis thaliana	1:Experimental evidence at protein level	nucleus	1	0.999	24.6988	24.739	23.0338	23.3007		23.6096	23.0145	22.8837	22.5189	8	6	2	2	3	3	0	1	8	6	2	2
	0.30565	1.55061	At3g16200	tr|Q9LU25|Q9LU25_ARATH	Q9LU25	Q9LU25	At3g16200	AT3G16200.1	;	Q9LU25_ARATH	At3g16200	456	Arabidopsis thaliana	1:Experimental evidence at protein level	golgi	0.9987	0.9988	21.996	21.8197	22.2277	18.4868		24.824	25.6181	27.4938	27.0711	1	1	1	1	1	1	1	1	1	1	1	1
+	1.31214	1.55016	MTI20.7	tr|F4KDE6|F4KDE6_ARATH	F4KDE6	F4KDE6	At5g57830	AT5G57830.1	Protein of unknown function, DUF593;	F4KDE6_ARATH	MTI20.7	387	Arabidopsis thaliana	1:Experimental evidence at protein level	nucleus	0.9956	0.9987	20.5175	20.2655	19.1736	18.5091		25.9088	25.8576	25.5315	25.705	2	2	0	0	2	2	0	0	2	2	0	0
	0.658996	1.54916	PMRT15	sp|Q8GWT4|ANM15_ARATH	Q8GWT4	Q8GWT4	At4g31120	AT4G31120.1	SHK1 binding protein 1;Involved in vernalization. Required for epigenetic silencing of FLC, and for vernalization-mediated histone modification.	ANM15_ARATH	PMRT15	642	Arabidopsis thaliana	1:Experimental evidence at protein level	cytosol	1	0.999	23.1533	23.3676	20.8411	22.5815		24.7338	24.6096	24.5869	24.5522	3	3	1	2	3	3	1	2	3	3	1	2
+	0.711454	1.54846	At1g75180	tr|A0A1P8ASB8|A0A1P8ASB8_ARATH	tr|Q9FRK9|Q9FRK9_ARATH\""""	A0A1P8ASB8	At1g75180	AT1G75180.1	Erythronate-4-phosphate dehydrogenase family protein;	A0A1P8ASB8_ARATH	At1g75180	270	Arabidopsis thaliana	1:Experimental evidence at protein level	nucleus	0.8706	0.9961	18.9577	18.5321	17.9729	16.42		20.9988	18.8955	21.7041	22.3495	1	0	0	0	0	0	0	0	1	0	0	0
	0.355618	1.54656	MBL20.10	tr|A0A1P8B9X6|A0A1P8B9X6_ARATH	A0A1P8B9X6	A0A1P8B9X6	At5g06220	AT5G06220.1	LETM1-like protein;	A0A1P8B9X6_ARATH	MBL20.10	884	Arabidopsis thaliana	1:Experimental evidence at protein level	plastid	0.9969	0.9971	20.1655	21.1238	20.6476	17.5486		26.9088	26.8142	26.341	26.3101	0	2	0	0	0	0	0	0	0	2	0	0
	0.618888	1.54569	PPA6	sp|Q9LXC9|IPYR6_ARATH		Q9LXC9	At5g09650	AT5G09650.1	pyrophosphorylase 6;Encodes a protein with inorganic pyrophosphatase activity.	IPYR6_ARATH	PPA6	300	Arabidopsis thaliana	1:Experimental evidence at protein level	plastid	chloroplastic\""""	1	22.4292	22.2714	21.7374	19.8719		21.5605	19.7472	NA	NA	0	2	1	0	0	2	1	0	0	2	1	0
	0.549169	1.54284	ISPF	sp|Q9CAK8|ISPF_ARATH	0	Q9CAK8	At1g63970	AT1G63970.1	isoprenoid F;Encodes a protein with 2C-methyl-D-erythritol 2,4-cyclodiphosphate synthase activity. The protein's activity was confirmed by heterologous expression of phenotypic complementation of the E. coli ispF mutant. Plants defective in this gene display an albino lethal phenotype.Homolog of E. coli IspF	ISPF_ARATH	ISPF	231	Arabidopsis thaliana	1:Experimental evidence at protein level	plastid	4-cyclodiphosphate synthase	chloroplastic\""""	20.9943	20.3615	18.1247	20.1454		24.4738	24.6153	25.3778	25.2463	3	0	2	1	0	0	2	1	0	0	2	1
+	2.17587	1.53777	At4g26860	tr|F4JVS4|F4JVS4_ARATH	F4JVS4	F4JVS4	At4g26860	AT4G26860.1	Predicted pyridoxal phosphate-dependent enzyme, YBL036C type;	F4JVS4_ARATH	At4g26860	254	Arabidopsis thaliana	1:Experimental evidence at protein level	mitochondrion	1	0.997	21.1577	21.4081	19.761	19.7293		29.3109	29.2467	28.0137	27.9088	1	3	0	0	0	0	0	0	1	3	0	0
+	2.77486	1.53711	At2g06040	tr|F4IIC2|F4IIC2_ARATH	F4IIC2	F4IIC2	At2g06040	AT2G06040.1	;	F4IIC2_ARATH	At2g06040	762	Arabidopsis thaliana	1:Experimental evidence at protein level	nucleus	1	0.999	28.2469	28.2783	26.6644	26.7866		24.5105	24.3101	23.867	23.4298	30	25	12	11	30	25	12	11	30	25	12	11
+	2.02309	1.53107	IQD9	sp|Q0WNP8|IQD9_ARATH	Q0WNP8	Q0WNP8	At2g33990	AT2G33990.1	IQ-domain 9;	IQD9_ARATH	IQD9	263	Arabidopsis thaliana	1:Experimental evidence at protein level	nucleus	1	0.9988	24.0868	24.0196	22.6685	22.3758		22.774	21.7211	22.5333	22.7501	4	4	2	0	4	4	2	0	4	4	2	0
+	0.806394	1.53087	MAJ23.70	tr|F4KI97|F4KI97_ARATH	F4KI97	F4KI97	At5g10710	AT5G10710.1	;	F4KI97_ARATH	MAJ23.70	298	Arabidopsis thaliana	1:Experimental evidence at protein level	nucleus	0.9593	0.9989	20.1457	19.986	19.2187	17.8513		26.2535	26.2021	22.5361	21.3832	0	1	0	0	0	0	0	0	0	1	0	0
+	1.69042	1.52969	RSZ22	sp|O81126|RSZ22_ARATH	O81126	O81126	At4g31580	AT4G31580.1	serine/arginine-rich 22;Encodes a Serine/arginine-rich (SR) protein RSZp22. SR proteins are splicing regulators that share a modular structure consisting of one or two N-terminal RNA recognition motif domains and a C-terminal RS-rich domain. RSZp22 is located in the nucleolus. It is a nucleocytoplasmic shuttling protein and an interacting partner to the Arabidopsis U1-70K.	RSZ22_ARATH	RSZ22	200	Arabidopsis thaliana	1:Experimental evidence at protein level	nucleus	0.9937	0.999	23.0313	22.8582	21.6194	21.2108		23.2821	23.0775	21.6414	21.2747	1	1	1	1	1	1	1	1	2	5	2	4
+	0.834282	1.52754	At2g01410	tr|Q9ZNQ5|Q9ZNQ5_ARATH	Q9ZNQ5	Q9ZNQ5	At2g01410	AT2G01410.1	NHL domain-containing protein;	Q9ZNQ5_ARATH	At2g01410	387	Arabidopsis thaliana	1:Experimental evidence at protein level	plasma membrane	0.9099	0.9974	19.58	20.824	18.4557	18.8932		23.4425	23.4676	22.3748	22.7299	2	1	0	0	2	1	0	0	2	1	0	0
+	1.89828	1.52743	KIPK1	sp|Q9LFA2|KIPK1_ARATH	Q9LFA2	Q9LFA2	At3g52890	AT3G52890.1	KCBP-interacting protein kinase;KCBP-interacting protein kinase interacts specifically with the tail region of KCBP	KIPK1_ARATH	KIPK1	934	Arabidopsis thaliana	1:Experimental evidence at protein level	nucleus	0.9996	0.9968	20.106	20.348	18.8237	18.5754		23.9316	23.976	22.9965	23.3778	0	2	0	0	0	2	0	0	1	3	1	1
	0.334462	1.52627	AAA1	sp|Q9SEX2|KTNA1_ARATH	Q9SEX2	Q9SEX2	At1g80350	AT1G80350.1	P-loop containing nucleoside triphosphate hydrolases superfamily protein;encodes a p60 katanin protein that is expressed throughout the plant. Required for the specification of cell fates from early in development (in the meristem) through differentiation and for normal postmitotic organization of cortical microtubules into transverse arrays in root epidermis cells. Mutants display cytoskeletal d…	KTNA1_ARATH	AAA1	523	Arabidopsis thaliana	1:Experimental evidence at protein level	cytosol	1	0.9982	20.7767	21.0671	21.0846	17.7067		21.0274	21.2864	21.1067	NA	1	3	1	0	1	3	1	0	1	3	1	0
+	2.18467	1.52237	TOC132	sp|Q9SLF3|TC132_ARATH		Q9SLF3	At2g16640	AT2G16640.1	multimeric translocon complex in the outer envelope membrane 132;	TC132_ARATH	TOC132	1206	Arabidopsis thaliana	1:Experimental evidence at protein level	peroxisome,plastid	chloroplastic\""""	1	30.3603	30.4092	28.9836	28.7411		30.611	30.6285	29.0057	28.805	55	69	65	37	33	54	53	29	55	69	65	37
+	1.38904	1.52022	ROPGAP2	sp|F4JI46|RGAP2_ARATH	F4JI46	F4JI46	At4g03100	AT4G03100.1	Rho GTPase activating protein with PAK-box/P21-Rho-binding domain;	RGAP2_ARATH	ROPGAP2	430	Arabidopsis thaliana	1:Experimental evidence at protein level	nucleus	1	0.999	23.8183	23.6571	22.524	21.911		25.5374	21.4933	NA	NA	4	5	1	0	4	5	1	0	4	5	1	0
	0.526222	1.52006	DL4130C	tr|F4JLQ2|F4JLQ2_ARATH	F4JLQ2	F4JLQ2	At4g16180	AT4G16180.1	;	F4JLQ2_ARATH	DL4130C	820	Arabidopsis thaliana	1:Experimental evidence at protein level	endoplasmic reticulum	1	0.9988	21.0261	20.74	18.2829	20.4431		25.7389	25.6784	23.895	23.976	3	1	0	1	3	1	0	1	3	1	0	1
+	1.42808	1.51828	PGL3	sp|Q84WW2|6PGL3_ARATH		Q84WW2	At5g24400	AT5G24400.1	NagB/RpiA/CoA transferase-like superfamily protein;Encodes a protein with 6-phosphoglucunolactonase activity that localizes to the chloroplasts and the peroxisome. However, mutant phenotypes observed in pgl3 mutant plants can be complemented with a chloroplast-targeted version of the protein. PGL3 likely functions in the oxidative branch of the pentose phosphate pathway. pgl3 mutant phenotypes su…	6PGL3_ARATH	PGL3	325	Arabidopsis thaliana	1:Experimental evidence at protein level	peroxisome,plastid	chloroplastic\""""	0.9055	19.765	19.4524	17.8322	18.3486		24.1719	24.0443	24.6918	24.8142	0	1	0	0	0	1	0	0	0	1	0	0
	0.294386	1.51687	PCMP-H13	sp|O23266|PP308_ARATH		O23266	At4g14050	AT4G14050.1	Pentatricopeptide repeat (PPR) superfamily protein;	PP308_ARATH	PCMP-H13	612	Arabidopsis thaliana	1:Experimental evidence at protein level	mitochondrion	mitochondrial\""""	0.9597	21.6388	18.2091	19.217	17.5972		19.4902	19.6507	NA	NA	1	1	0	0	1	1	0	0	1	1	0	0
+	1.03764	1.51464	ASNAP2	sp|Q9SPE6|SNAA2_ARATH	Q9SPE6	Q9SPE6	At3g56190	AT3G56190.1	alpha-soluble NSF attachment protein 2;Encodes one of two alpha-SNAPs (soluble NSF attachment protein) in Arabidopsis	SNAA2_ARATH	ASNAP2	289	Arabidopsis thaliana	1:Experimental evidence at protein level	vacuole	0.9078	0.9973	20.2281	20.0248	19.0945	18.1291		20.4788	20.2441	NA	NA	0	1	0	0	0	0	0	0	0	1	0	0
+	2.31114	1.50714	NOV	sp|F4JTS8|NOV_ARATH	F4JTS8	F4JTS8	At4g13750	AT4G13750.1	Histidine kinase-, DNA gyrase B-, and HSP90-like ATPase family protein;Encodes NO VEIN (NOV), a plant-specific nuclear factor required for leaf vascular development, cellular patterning and stem cell maintenance in the root meristem, as well as for cotyledon outgrowth and separation. nov mutations affect many aspects of auxin-dependent development without directly affecting auxin perception.	NOV_ARATH	NOV	2729	Arabidopsis thaliana	1:Experimental evidence at protein level	nucleus	1	0.999	28.1926	28.3195	26.6644	26.8335		24.3578	24.3031	24.2244	24.2463	56	58	16	19	55	57	16	18	56	58	16	19
+	1.4314	1.50664	AHL25	sp|Q6DBQ1|AHL25_ARATH	Q6DBQ1	Q6DBQ1	At4g35390	AT4G35390.1	AT-hook protein of GA feedback 1;	AHL25_ARATH	AHL25	299	Arabidopsis thaliana	1:Experimental evidence at protein level	nucleus	1	0.999	25.9058	25.8436	24.0714	24.6647		26.1565	26.0629	24.0935	24.7286	5	5	0	1	4	5	0	0	5	5	0	1
+	3.27121	1.50585	PVA11	sp|Q8VZ95|VAP11_ARATH	Q8VZ95	Q8VZ95	At3g60600	AT3G60600.1	vesicle associated protein;Encodes VAP27 (for Vesicle-Associated Protein). VAP27 has high homology to the VAP33 family of SNARE-like proteins from animals. May be involved in vesicular transport to or from the ER. Located exclusively in limiting membrane of protein storage vacuoles. Binds SRC2.	VAP11_ARATH	PVA11	256	Arabidopsis thaliana	1:Experimental evidence at protein level	plasma membrane,endoplasmic reticulum	1	0.999	26.3951	26.3846	24.9185	24.8495		21.4539	21.1133	20.927	20.3164	10	8	3	4	10	8	3	4	10	8	3	4
+	0.975975	1.50584	NTF2B	sp|Q9C7F5|NTF2B_ARATH	Q9C7F5	Q9C7F5	At1g27970	AT1G27970.1	nuclear transport factor 2B;Encodes an ortholog of yeast NTF2, a nuclear envelop transport protein that functions as the nuclear import receptor for RanGDP, an essential player in nucleocytoplasmic transport.	NTF2B_ARATH	NTF2B	126	Arabidopsis thaliana	1:Experimental evidence at protein level	nucleus	0.9628	0.999	20.4867	20.7052	19.6115	18.5687		21.1008	23.0272	22.0914	22.2202	1	1	0	0	0	0	0	0	1	1	0	0
+	1.63112	1.50045	BHLH129	sp|Q9ZW81|BH129_ARATH	tr|F4IQ66|F4IQ66_ARATH\""""	Q9ZW81	At2g43140	AT2G43140.1	basic helix-loop-helix (bHLH) DNA-binding superfamily protein;	BH129_ARATH	BHLH129	297	Arabidopsis thaliana	3:Protein inferred from homology	nucleus	1	0.999	22.7923	22.4438	21.2731	20.9621		28.877	28.9117	29.7389	29.8974	1	2	1	0	0	0	0	0	1	2	1	0
+	2.15205	1.49845	At3g55060	tr|A0A1I9LPM7|A0A1I9LPM7_ARATH	A0A1I9LPM7	A0A1I9LPM7	At3g55060	AT3G55060.1	;	A0A1I9LPM7_ARATH	At3g55060	825	Arabidopsis thaliana	1:Experimental evidence at protein level	nucleus	0.9893	0.9978	20.4713	20.3612	19.0317	18.804		NA	19.6665	NA	NA	2	1	0	0	0	0	0	0	2	1	0	0
+	3.85934	1.49745	PDP3	sp|Q9FNE4|PDP3_ARATH	Q9FNE4	Q9FNE4	At5g40340	AT5G40340.1	Tudor/PWWP/MBT superfamily protein;	PDP3_ARATH	PDP3	1008	Arabidopsis thaliana	1:Experimental evidence at protein level	nucleus	1	0.999	30.9097	30.8859	29.4133	29.3873		25.4488	25.6757	26.6595	26.3376	74	71	37	35	2	2	1	2	74	71	37	35
+	0.960266	1.49649	At4g21520	tr|A0A1P8B4S0|A0A1P8B4S0_ARATH	A0A1P8B4S0	A0A1P8B4S0	At4g21520	AT4G21520.1	Transducin/WD40 repeat-like superfamily protein;	A0A1P8B4S0_ARATH	At4g21520	389	Arabidopsis thaliana	1:Experimental evidence at protein level	nucleus	0.8995	0.9971	20.2454	20.2448	18.2077	19.2895		17.688	NA	17.3275	17.5902	1	1	0	0	0	0	0	0	1	1	0	0
+	0.80325	1.49571	ALMT9	sp|Q9LS46|ALMT9_ARATH	Q9LS46	Q9LS46	At3g18440	AT3G18440.1	aluminum-activated malate transporter 9;Belongs to the aluminum-activated malate transporter family. Encodes a vacuolar malate channel. Expressed in all parts of plants. Almost exclusively expressed in mesophyll cells of leaves.	ALMT9_ARATH	ALMT9	598	Arabidopsis thaliana	2:Experimental evidence at transcript level	vacuole	1	0.999	21.5027	22.677	20.9285	20.2597		21.7534	22.8964	20.9506	20.3236	2	4	2	0	2	4	2	0	2	4	2	0
	0.493909	1.495	SRT2	sp|Q94AQ6|SIR4_ARATH	Q94AQ6	Q94AQ6	At5g09230	AT5G09230.1	sirtuin 2;Encodes SRT2, a member of the SIR2 (sirtuin) family HDAC (histone deacetylase) (SRT1/AT5g55760, SRT2/AT5G09230).	SIR4_ARATH	SRT2	373	Arabidopsis thaliana	1:Experimental evidence at protein level	nucleus	0.9999	0.9988	20.6532	21.3195	18.399	20.5837		20.904	21.5388	NA	20.6476	1	2	0	0	0	0	0	0	1	2	0	0
+	2.93715	1.49401	KU80	sp|Q9FQ09|KU80_ARATH	Q9FQ09	Q9FQ09	At1g48050	AT1G48050.1	Ku80 family protein;Ku80 and ku70 form the heterodimer complex Ku, required for proper maintenance of the telomeric C strand. Ku regulates the extension of the telomeric G strand. Interacts with WEX, and this interaction stimulates the WEX exonuclease activity. Binds double stranded DNA breaks as a heterodimer with Ku70, involved in non-homologous end joining repair. Mutants are defective in T-DN…	KU80_ARATH	KU80	680	Arabidopsis thaliana	1:Experimental evidence at protein level	nucleus	1	0.999	25.6808	25.6986	24.2458	24.1457		23.5754	23.3101	24.5869	24.8433	17	15	5	4	0	0	0	0	17	15	5	4
	0.43753	1.49398	GAUT9	sp|Q9FWA4|GAUT9_ARATH	Q9FWA4	Q9FWA4	At3g02350	AT3G02350.1	galacturonosyltransferase 9;Encodes a protein with putative galacturonosyltransferase activity.	GAUT9_ARATH	GAUT9	561	Arabidopsis thaliana	2:Experimental evidence at transcript level	golgi	1	0.9987	21.7982	21.6256	21.5007	18.9351		21.9872	22.27	21.0986	22.5915	3	2	1	0	3	2	1	0	3	2	1	0
	0.374693	1.49336	F16L2_40	tr|Q9LZU7|Q9LZU7_ARATH	Q9LZU7	Q9LZU7	At3g45830	AT3G45830.1	;	Q9LZU7_ARATH	F16L2_40	1298	Arabidopsis thaliana	1:Experimental evidence at protein level	nucleus	0.9999	0.9985	20.0842	21.0113	20.4713	17.6375		24.2096	24.002	25.0691	25.065	0	2	0	0	0	2	0	0	0	2	0	0
+	1.3702	1.48975	SEOA	sp|Q93XX2|SEOA_ARATH	Q93XX2	Q93XX2	At3g01670	AT3G01670.1	;	SEOA_ARATH	SEOA	822	Arabidopsis thaliana	1:Experimental evidence at protein level	nucleus	0.9999	0.999	22.3581	22.5718	20.6758	21.2746		22.6088	22.7911	20.6979	21.3384	2	2	1	1	0	0	0	0	2	2	1	1
+	1.69611	1.48841	CRWN3	sp|Q9CA42|CRWN3_ARATH	Q9CA42	Q9CA42	At1g68790	AT1G68790.1	little nuclei3;	CRWN3_ARATH	CRWN3	1085	Arabidopsis thaliana	1:Experimental evidence at protein level	nucleus	1	0.9988	23.9135	24.1385	22.355	22.7201		24.0359	23.9316	NA	22.3488	7	7	3	2	7	7	3	2	7	7	3	2
+	1.04644	1.48794	At2g01710	tr|A0A1P8B2U5|A0A1P8B2U5_ARATH	A0A1P8B2U5	A0A1P8B2U5	At2g01710	AT2G01710.1	Chaperone DnaJ-domain superfamily protein;	A0A1P8B2U5_ARATH	At2g01710	355	Arabidopsis thaliana	1:Experimental evidence at protein level	nucleus	1	0.999	24.7725	23.8249	22.7409	22.8807		24.1095	23.9406	24.239	23.867	6	4	0	1	0	0	0	0	6	4	0	1
+	3.97646	1.48436	SMT1	sp|Q9LM02|SMT1_ARATH	Q9LM02	Q9LM02	At5g13710	AT5G13710.1	sterol methyltransferase 1;SMT1 controls the level of cholesterol in plants	SMT1_ARATH	SMT1	336	Arabidopsis thaliana	1:Experimental evidence at protein level	golgi	1	0.999	29.7307	29.7206	28.2269	28.2557		29.9814	29.94	28.249	28.3196	27	25	13	9	27	25	13	9	27	25	13	9
	0.433685	1.48111	TON1A	sp|Q9FQ25|TON1A_ARATH	Q9FQ25	Q9FQ25	At3g55000	AT3G55000.1	tonneau family protein;Encodes a protein of unknown function that is involved in cortical microtubule organization. Mutants exhibit abnormal cell growth and patterns of division. TON1A can functionally complement TON1B and their roles appear to be redundant in plants. Encodes a novel protein that is similar to human FOP and OFD1 centrosomal proteins. Localizes to the preprophase band, cytoplasm a…	TON1A_ARATH	TON1A	260	Arabidopsis thaliana	1:Experimental evidence at protein level	nucleus	1	0.9985	22.4181	21.7389	21.8373	19.3575		22.6689	21.9582	21.8594	19.4214	4	2	0	0	4	2	0	0	4	2	0	0
+	1.26266	1.47989	RABC2A	sp|O49841|RAC2A_ARATH	O49841	O49841	At5g03530	AT5G03530.1	RAB GTPase homolog C2A;Encodes a member of the Rab GTPase family of proteins. This protein interacts with the tail region of a myosin XI protein (AT5G43900) in a GTP-dependent manner. CFP:RabC2a appears to co-localize with peroxisomes.	RAC2A_ARATH	RABC2A	210	Arabidopsis thaliana	1:Experimental evidence at protein level	peroxisome	1	0.999	24.9625	24.321	22.9967	23.3271		24.895	25.0813	25.0148	26.6998	8	4	2	2	8	4	2	2	11	7	4	4
+	1.01783	1.47778	AT1G12380	tr|F4IC79|F4IC79_ARATH	F4IC79	F4IC79	At1g12380	AT1G12380.1	;	F4IC79_ARATH	AT1G12380	793	Arabidopsis thaliana	1:Experimental evidence at protein level	cytosol,nucleus	1	0.9947	20.2577	21.1214	19.4519	18.9717		20.5084	21.3408	NA	NA	1	3	0	0	1	3	0	0	1	3	0	0
+	3.10196	1.47777	SNX2A	sp|Q8L5Z7|SNX2A_ARATH	Q8L5Z7	Q8L5Z7	At5g58440	AT5G58440.1	sorting nexin 2A;	SNX2A_ARATH	SNX2A	587	Arabidopsis thaliana	1:Experimental evidence at protein level	golgi	1	0.999	24.0868	24.0485	22.6268	22.553		24.3376	24.2679	22.6489	22.6169	4	8	3	2	3	6	3	2	4	8	3	2
+	1.85401	1.47754	HISN1B	sp|Q8GSJ1|HIS1B_ARATH		Q8GSJ1	At1g09795	AT1G09795.1	ATP phosphoribosyl transferase 2;ATP phosphoribosyl transferase, catalyses first step of histidine biosynthesis	HIS1B_ARATH	HISN1B	413	Arabidopsis thaliana	1:Experimental evidence at protein level	plastid	chloroplastic\""""	1	22.0116	22.3507	20.6542	20.7531		24.604	24.4551	23.4923	23.7796	1	2	2	0	1	1	1	0	1	2	2	0
+	2.75956	1.47631	AT1G29530	tr|Q6NL08|Q6NL08_ARATH	Q6NL08	Q6NL08	At1g29530	AT1G29530.1	;	Q6NL08_ARATH	AT1G29530	236	Arabidopsis thaliana	1:Experimental evidence at protein level	nucleus	1	0.999	25.3014	25.4182	23.8637	23.9033		25.5522	25.6375	23.8858	23.9672	4	4	2	2	4	4	2	2	4	4	2	2
+	0.741843	1.47106	At2g41800	tr|O22940|O22940_ARATH	O22940	O22940	At2g41800	AT2G41800.1	Protein of unknown function, DUF642;	O22940_ARATH	At2g41800	370	Arabidopsis thaliana	1:Experimental evidence at protein level	extracellular	1	0.9988	23.0028	22.9088	22.2125	20.757		22.1132	22.2955	23.1494	23.3239	5	4	1	1	3	4	1	0	5	4	1	1
+	2.57234	1.46838	At4g03115	tr|A0A1P8B797|A0A1P8B797_ARATH	tr|A0A1P8B7A1|A0A1P8B7A1_ARATH	A0A1P8B797	At4g03115	AT4G03115.1	Mitochondrial substrate carrier family protein;	A0A1P8B797_ARATH	At4g03115	226	Arabidopsis thaliana	1:Experimental evidence at protein level	mitochondrion	0.9454	0.9985	19.9925	19.9422	18.5708	18.4271		22.9829	22.3524	24.0935	24.0275	1	1	0	0	0	0	0	0	1	1	0	0
+	2.44474	1.46483	AT3G25940	tr|Q9LU97|Q9LU97_ARATH	Q9LU97	Q9LU97	At3g25940	AT3G25940.1	TFIIB zinc-binding protein;	Q9LU97_ARATH	AT3G25940	119	Arabidopsis thaliana	1:Experimental evidence at protein level	nucleus	0.9999	0.9989	21.8346	21.6984	20.3574	20.2459		25.5955	25.654	25.433	24.8576	2	2	0	0	2	2	0	0	2	2	0	0
+	0.736468	1.46426	At5g24970	tr|A0A178U8Q8|A0A178U8Q8_ARATH	tr|Q84W22|Q84W22_ARATH\""""	A0A178U8Q8	At5g24970	AT5G24970.1	Protein kinase superfamily protein;	A0A178U8Q8_ARATH	At5g24970	722	Arabidopsis thaliana	1:Experimental evidence at protein level	mitochondrion	1	0.9975	22.2473	22.4974	21.6293	20.1868		29.726	29.6216	29.3044	29.1724	3	4	1	0	0	0	0	0	3	4	1	0
+	2.36676	1.46195	VPS32.1	sp|O82197|VP321_ARATH	tr|A0A2H1ZE15|A0A2H1ZE15_ARATH\""""	O82197	At2g19830	AT2G19830.1	SNF7 family protein;	VP321_ARATH	VPS32.1	213	Arabidopsis thaliana	1:Experimental evidence at protein level	golgi	0.8138	0.994	20.7773	20.8563	19.2672	19.4425		21.028	21.0757	NA	NA	1	1	0	0	0	0	0	0	1	1	0	0
+	1.19305	1.45559	SAP130A	sp|P0DKL4|S130A_ARATH	P0DKL4	P0DKL4	At3g55200	AT3G55200.1	Cleavage and polyadenylation specificity factor (CPSF) A subunit protein;	S130A_ARATH	SAP130A	1214	Arabidopsis thaliana	2:Experimental evidence at transcript level	nucleus	1	0.9985	21.6637	21.7607	19.8722	20.641		21.9144	21.9801	19.8943	20.7049	2	2	1	1	0	0	0	0	2	2	1	1
+	1.56585	1.45547	TPS09	sp|Q8L7G4|TPS09_ARATH	Q8L7G4	Q8L7G4	At4g20230	AT4G20230.1	Terpenoid cyclases/Protein prenyltransferases superfamily protein;	TPS09_ARATH	TPS09	607	Arabidopsis thaliana	2:Experimental evidence at transcript level	plastid	1	0.999	23.4464	23.5298	22.274	21.7913		23.6971	23.7492	22.2961	21.8552	4	3	1	2	0	0	0	0	4	3	1	2
+	0.927423	1.45435	At1g72190	tr|F4IBQ3|F4IBQ3_ARATH	F4IBQ3	F4IBQ3	At1g72190	AT1G72190.1	D-isomer specific 2-hydroxyacid dehydrogenase family protein;	F4IBQ3_ARATH	At1g72190	373	Arabidopsis thaliana	1:Experimental evidence at protein level	mitochondrion	0.9543	0.9987	19.6933	19.7529	17.7196	18.8179		24.1488	23.976	NA	NA	1	0	0	0	1	0	0	0	1	0	0	0
+	2.91167	1.45398	At5g13850	sp|Q6ICZ8|NACA3_ARATH	Q6ICZ8	Q6ICZ8	At5g13850	AT5G13850.1	nascent polypeptide-associated complex subunit alpha-like protein 3;	NACA3_ARATH	At5g13850	204	Arabidopsis thaliana	1:Experimental evidence at protein level	cytosol	1	0.999	25.8142	25.7762	24.3885	24.294		23.6757	22.9676	20.5599	22.2528	4	4	2	2	2	2	1	1	4	4	2	2
	0.648707	1.45223	At5g64680	sp|F4KF27|MDA2_ARATH	F4KF27	F4KF27	At5g64680	AT5G64680.1	;	MDA2_ARATH	At5g64680	211	Arabidopsis thaliana	1:Experimental evidence at protein level	nucleus	0.9618	0.999	20.1637	20.0034	19.4636	17.7991		NA	20.537	NA	NA	1	1	0	0	1	1	0	0	1	1	0	0
+	1.84412	1.45193	At2g21870	sp|Q9SJ12|ATP7_ARATH		Q9SJ12	At2g21870	AT2G21870.1	copper ion binding;cobalt ion binding;zinc ion binding;	ATP7_ARATH	At2g21870	240	Arabidopsis thaliana	1:Experimental evidence at protein level	mitochondrion	mitochondrial\""""	1	25.2658	25.1749	23.5988	23.9381		20.9072	21.3102	22.3324	20.2333	1	7	5	1	0	1	0	0	1	7	5	1
+	1.77357	1.44958	CYCL1-1	sp|Q8RWV3|CCL11_ARATH	Q8RWV3	Q8RWV3	At2g26430	AT2G26430.1	arginine-rich cyclin 1;Encodes an ania-6a type arginine-rich cyclin which confers tolerance to LiCl and NaCl when expressed in yeast.	CCL11_ARATH	CYCL1-1	416	Arabidopsis thaliana	1:Experimental evidence at protein level	nucleus	0.7012	0.9889	19.9914	19.9988	18.355	18.736		20.5687	20.5717	22.6441	20.9724	1	0	0	0	0	0	0	0	1	0	0	0
+	1.07749	1.44743	ccmFN1	tr|A0A2P2CLH5|A0A2P2CLH5_ARATH	A0A2P2CLH5	A0A2P2CLH5	ATMG00830	ATMG00830.1	cytochrome C biogenesis 382;cytochrome c biogenesis orf382	A0A2P2CLH5_ARATH	ccmFN1	382	Arabidopsis thaliana	1:Experimental evidence at protein level	mitochondrion	1	0.999	22.7614	21.8911	20.7757	20.9819		20.8637	20.6605	20.7612	21.0028	3	3	1	0	1	1	1	0	3	3	1	0
+	1.53468	1.44375	PCN	sp|Q8RXU6|PCN_ARATH	Q8RXU6	Q8RXU6	At4g07410	AT4G07410.1	Transducin family protein / WD-40 repeat family protein;	PCN_ARATH	PCN	815	Arabidopsis thaliana	2:Experimental evidence at transcript level	cytosol,nucleus	1	0.999	24.5188	24.4456	23.288	22.7888		22.4378	22.3946	22.3418	22.4277	11	11	3	0	1	1	0	0	11	11	3	0
	0.439816	1.44018	At2g23090	sp|O64818|Y2309_ARATH	O64818	O64818	At2g23090	AT2G23090.1	Uncharacterised protein family SERF;	Y2309_ARATH	At2g23090	78	Arabidopsis thaliana	1:Experimental evidence at protein level	cytosol	0.956	0.9988	20.9108	21.0577	18.3131	20.775		22.5688	22.6715	22.7855	22.9234	1	1	0	0	1	1	0	0	1	1	0	0
+	1.69061	1.43475	TIC22	sp|Q9SZB2|TIC22_ARATH		Q9SZB2	At4g33350	AT4G33350.1	Tic22-like family protein;	TIC22_ARATH	TIC22	268	Arabidopsis thaliana	1:Experimental evidence at protein level	plastid	chloroplastic\""""	1	23.981	23.7566	22.2588	22.6093		24.2317	23.976	22.2809	22.6731	2	5	6	1	2	5	6	1	2	5	6	1
+	1.97875	1.43169	At5g67200	sp|Q93Y06|Y5720_ARATH	Q93Y06	Q93Y06	At5g67200	AT5G67200.1	Leucine-rich repeat protein kinase family protein;	Y5720_ARATH	At5g67200	669	Arabidopsis thaliana	1:Experimental evidence at protein level	plasma membrane	1	0.9958	21.8436	22.1224	20.6006	20.5021		23.7286	23.5869	22.2908	22.6986	1	1	0	0	1	1	0	0	1	1	0	0
+	1.09986	1.42297	AT2G20920	tr|Q9SKS8|Q9SKS8_ARATH	Q9SKS8	Q9SKS8	At2g20920	AT2G20920.1	Protein of unknown function (DUF3353);	Q9SKS8_ARATH	AT2G20920	287	Arabidopsis thaliana	1:Experimental evidence at protein level	plastid	0.9982	0.9942	18.9381	18.0844	17.0773	17.0993		23.5754	23.4676	23.0168	22.8939	1	1	0	0	1	1	0	0	1	1	0	0
+	1.17219	1.42262	TOC34	sp|Q38906|TOC34_ARATH		Q38906	At5g05000	AT5G05000.1	translocon at the outer envelope membrane of chloroplasts 34;Outer membrane GTPase protein that may function in import of nuclear encoded proteins into the chloroplast. Phosphorylation of the G-domains regulate translocon assembly.	TOC34_ARATH	TOC34	313	Arabidopsis thaliana	1:Experimental evidence at protein level	plastid	chloroplastic\""""	1	30.8293	30.8286	29.7952	29.0174		31.08	31.0479	29.8173	29.0813	27	23	24	16	25	22	23	15	27	23	24	16
+	1.82917	1.42121	ABCG8	sp|Q9FLX5|AB8G_ARATH	Q9FLX5	Q9FLX5	At5g52860	AT5G52860.1	ABC-2 type transporter family protein;	AB8G_ARATH	ABCG8	589	Arabidopsis thaliana	2:Experimental evidence at transcript level	plasma membrane	1	0.999	23.6068	23.7212	22.0775	22.4082		23.8576	23.9406	22.0995	22.472	6	5	0	2	6	5	0	2	6	5	0	2
+	1.35595	1.41896	EMB2768	sp|Q9M876|SYYM_ARATH		Q9M876	At3g02660	AT3G02660.1	Tyrosyl-tRNA synthetase, class Ib, bacterial/mitochondrial;	SYYM_ARATH	EMB2768	511	Arabidopsis thaliana	2:Experimental evidence at transcript level	plastid	chloroplastic/mitochondrial\""""	0.852	20.7491	20.3456	19.3613	18.8955		22.2083	22.2272	20.7887	21.112	0	1	0	0	0	1	0	0	0	1	0	0
+	1.07005	1.41645	SK2	sp|Q8GY88|SK2_ARATH	tr|F4JW33|F4JW33_ARATH	Q8GY88	At4g39540	AT4G39540.1	shikimate kinase 2;	SK2_ARATH	SK2	300	Arabidopsis thaliana	1:Experimental evidence at protein level	golgi	chloroplastic\""""	0.7377	19.926	20.3136	18.3062	19.1005		20.1767	20.5329	NA	NA	0	1	0	0	0	0	0	0	0	1	0	0
+	1.3647	1.41381	AP1M2	sp|O22715|AP1M2_ARATH	O22715	O22715	At1g60780	AT1G60780.1	Clathrin adaptor complexes medium subunit family protein;	AP1M2_ARATH	AP1M2	428	Arabidopsis thaliana	1:Experimental evidence at protein level	golgi	1	0.999	23.5781	23.1716	21.7353	22.1868		23.8288	23.391	21.7574	22.2506	5	4	2	3	5	4	2	3	5	4	2	3
+	1.28053	1.41315	MXK3.18	tr|Q9LV83|Q9LV83_ARATH	Q9LV83	Q9LV83	At5g64950	AT5G64950.1	Mitochondrial transcription termination factor family protein;	Q9LV83_ARATH	MXK3.18	391	Arabidopsis thaliana	1:Experimental evidence at protein level	mitochondrion	1	0.999	22.8617	22.7897	21.0776	21.7476		21.3413	21.2477	22.4693	21.9384	4	6	0	0	4	6	0	0	4	6	0	0
	0.647145	1.41028	SHM3	sp|Q94JQ3|GLYP3_ARATH		Q94JQ3	At4g32520	AT4G32520.1	serine hydroxymethyltransferase 3;Encodes a serine hydroxymethyltransferase SHMT3 located in the plastid.	GLYP3_ARATH	SHM3	529	Arabidopsis thaliana	1:Experimental evidence at protein level	plastid	chloroplastic\""""	1	24.0524	23.8579	21.7366	23.3531		24.3031	24.0772	21.7587	23.417	2	7	10	3	2	7	10	3	2	7	10	3
+	0.971323	1.4102	CTR1	sp|Q05609|CTR1_ARATH	Q05609	Q05609	At5g03730	AT5G03730.1	Protein kinase superfamily protein;Homologous to the RAF family of serine/threonine protein kinases. Negative regulator in the ethylene signal transduction pathway. Interacts with the putative ethylene receptors ETR1 and ERS. Constitutively expressed.	CTR1_ARATH	CTR1	821	Arabidopsis thaliana	1:Experimental evidence at protein level	nucleus	0.9874	0.998	19.2336	20.0998	18.5105	18.0025		28.4073	28.4746	27.7453	27.632	0	1	0	0	0	1	0	0	0	2	1	0
+	2.8219	1.40875	RANGAP1	sp|Q9LE82|RAGP1_ARATH	Q9LE82	Q9LE82	At3g63130	AT3G63130.1	RAN GTPase activating protein 1;Encodes a RAN GTPase activating protein involved in nuclear import, cell plate formation and mitotic spindle formation.	RAGP1_ARATH	RANGAP1	535	Arabidopsis thaliana	1:Experimental evidence at protein level	cytosol,nucleus	1	0.999	27.1484	27.2358	25.8164	25.7503		28.0296	27.9595	27.8916	27.8019	19	20	8	5	19	20	8	5	19	20	8	5
+	1.16179	1.40678	AT4G33540	tr|Q8RWE1|Q8RWE1_ARATH	Q8RWE1	Q8RWE1	At4g33540	AT4G33540.1	metallo-beta-lactamase family protein;	Q8RWE1_ARATH	AT4G33540	355	Arabidopsis thaliana	1:Experimental evidence at protein level	plastid	1	0.9989	24.1663	24.2105	23.1707	22.3925		23.4425	23.6431	22.4958	22.8304	4	7	0	0	2	3	0	0	4	7	0	0
+	2.08429	1.40656	At2g42770	tr|Q9SJH9|Q9SJH9_ARATH	Q9SJH9	Q9SJH9	At2g42770	AT2G42770.1	Peroxisomal membrane 22 kDa (Mpv17/PMP22) family protein;	Q9SJH9_ARATH	At2g42770	232	Arabidopsis thaliana	1:Experimental evidence at protein level	peroxisome	1	0.999	21.65	21.8203	20.2324	20.4247		23.391	23.2961	23.7594	23.5404	1	1	0	0	1	1	0	0	1	1	0	0
+	1.67753	1.40551	AT1G24610	tr|Q9FYK3|Q9FYK3_ARATH	Q9FYK3	Q9FYK3	At1g24610	AT1G24610.1	Rubisco methyltransferase family protein;	Q9FYK3_ARATH	AT1G24610	476	Arabidopsis thaliana	1:Experimental evidence at protein level	mitochondrion	1	0.999	25.2718	24.8579	23.6644	23.6543		25.5225	25.0772	23.6865	23.7182	7	7	3	4	7	7	3	4	7	7	3	4
	0.550021	1.40251	AT5G50860	tr|Q9LSM7|Q9LSM7_ARATH	Q9LSM7	Q9LSM7	At5g50860	AT5G50860.1	Protein kinase superfamily protein;	Q9LSM7_ARATH	AT5G50860	580	Arabidopsis thaliana	1:Experimental evidence at protein level	nucleus	0.9874	0.998	19.9715	19.4565	19.2373	17.3857		25.2535	24.976	25.6595	25.8118	1	1	0	0	1	1	0	0	4	4	0	0
	0.359277	1.40192	UBA1C	sp|O64571|UBA1C_ARATH	O64571	O64571	At2g19380	AT2G19380.1	RNA recognition motif (RRM)-containing protein;	UBA1C_ARATH	UBA1C	613	Arabidopsis thaliana	3:Protein inferred from homology	nucleus	0.9692	0.9935	21.521	21.451	21.5398	18.6284		21.7717	21.6704	21.5618	NA	0	1	0	0	0	1	0	0	0	1	0	0
+	1.76402	1.40059	AHL17	sp|Q9LTA2|AHL17_ARATH	Q9LTA2	Q9LTA2	At5g49700	AT5G49700.1	Predicted AT-hook DNA-binding family protein;	AHL17_ARATH	AHL17	276	Arabidopsis thaliana	2:Experimental evidence at transcript level	nucleus	0.9997	0.999	23.1663	23.2972	22.0054	21.6568		23.417	23.5165	22.0275	21.7207	1	2	1	0	1	2	1	0	1	2	1	0
	0.58246	1.39781	DIT2-1	sp|Q9FMF7|DIT21_ARATH		Q9FMF7	At5g64290	AT5G64290.1	dicarboxylate transport 2.1;	DIT21_ARATH	DIT2-1	563	Arabidopsis thaliana	1:Experimental evidence at protein level	plastid	chloroplastic\""""	0.9997	20.5444	21.3367	18.7318	20.3537		22.2181	21.8896	NA	NA	2	0	1	0	2	0	1	0	2	0	1	0
+	1.67977	1.39642	PGD1	sp|Q9SH69|6PGD1_ARATH	0	Q9SH69	At1g64190	AT1G64190.1	6-phosphogluconate dehydrogenase family protein;	6PGD1_ARATH	PGD1	487	Arabidopsis thaliana	1:Experimental evidence at protein level	plastid	decarboxylating 1	chloroplastic\""""	24.1981	23.9827	22.8686	22.5194		23.3101	23.4041	22.7112	22.4178	48	0	6	4	1	0	6	4	1	6	16	12
+	1.2487	1.39613	ATMAP4K	tr|F4HPS0|F4HPS0_ARATH	F4HPS0	F4HPS0	At1g53165	AT1G53165.1	Protein kinase superfamily protein;	F4HPS0_ARATH	ATMAP4K	680	Arabidopsis thaliana	1:Experimental evidence at protein level	nucleus	1	0.999	23.425	22.8534	21.5473	21.9388		24.0105	24.8385	22.9589	21.785	5	4	1	0	1	1	0	0	9	7	3	0
+	1.11435	1.396	At5g42570	tr|Q93XZ7|Q93XZ7_ARATH	Q93XZ7	Q93XZ7	At5g42570	AT5G42570.1	B-cell receptor-associated 31-like;	Q93XZ7_ARATH	At5g42570	218	Arabidopsis thaliana	1:Experimental evidence at protein level	endoplasmic reticulum	1	0.9982	23.3476	23.2607	22.3169	21.4993		25.1871	25.8552	24.7895	24.9716	4	1	0	0	4	1	0	0	4	1	0	0
+	1.10308	1.39434	RAE1	sp|Q38942|RAE1_ARATH	Q38942	Q38942	At1g80670	AT1G80670.1	Transducin/WD40 repeat-like superfamily protein;This gene is predicted to encode a protein with a DWD motif. It can bind to DDB1a in Y2H assays, and may be involved in the formation of a CUL4-based E3 ubiquitin ligase	RAE1_ARATH	RAE1	349	Arabidopsis thaliana	1:Experimental evidence at protein level	nucleus	1	0.999	24.4357	24.4015	22.608	23.4406		22.2127	22.2244	22.1741	22.1303	7	7	1	2	7	7	1	2	7	7	1	2
+	0.898032	1.39059	At2g43240	tr|Q56Y19|Q56Y19_ARATH	Q56Y19	Q56Y19	At2g43235	AT2G43235.1	;	Q56Y19_ARATH	At2g43240	437	Arabidopsis thaliana	1:Experimental evidence at protein level	plastid	1	0.9983	22.9168	23.2232	22.2055	21.1533		21.9439	NA	NA	NA	3	4	2	1	3	4	2	1	3	4	2	1
	0.351035	1.38599	At4g24860	tr|A0A1P8B504|A0A1P8B504_ARATH	tr|A0A1P8B512|A0A1P8B512_ARATH	A0A1P8B504	At4g24860	AT4G24860.1	P-loop containing nucleoside triphosphate hydrolases superfamily protein;	A0A1P8B504_ARATH	At4g24860	1118	Arabidopsis thaliana	4:Protein predicted	nucleus	0.5424	0.9942	21.5738	19.4254	18.1083	20.119		22.4128	22.5155	21.1097	21.6312	1	1	0	0	0	0	0	0	2	2	1	1
+	1.65747	1.38463	CuAOzeta	sp|Q8L866|CUAOZ_ARATH		Q8L866	At2g42490	AT2G42490.1	Copper amine oxidase family protein;	CUAOZ_ARATH	CuAOzeta	776	Arabidopsis thaliana	1:Experimental evidence at protein level	peroxisome	peroxisomal\""""	1	26.1855	26.1766	24.5876	25.0052		23.0094	22.78	21.0151	21.1211	3	13	12	4	3	13	12	4	3	13	12	4
	0.553332	1.38399	GCP3	sp|Q9FG37|GACP3_ARATH	Q9FG37	Q9FG37	At5g06680	AT5G06680.1	spindle pole body component 98;Encodes protein similar to yeast SCP98. Yeast SCP98 is essential for the microtubule nucleation activity of the gamma-tubulin ring complexes.	GACP3_ARATH	GCP3	838	Arabidopsis thaliana	1:Experimental evidence at protein level	cytosol	0.9989	0.9958	19.708	19.9092	19.3616	17.4876		24.2096	24.141	23.3511	23.632	1	1	0	0	1	1	0	0	1	1	0	0
+	1.21367	1.3804	ENO3	sp|Q9ZW34|ENO3_ARATH	Q9ZW34	Q9ZW34	At2g29560	AT2G29560.1	cytosolic enolase;Encodes a putative phosphoenolpyruvate enolase that is localized both to the nucleus and the cytoplasm.	ENO3_ARATH	ENO3	475	Arabidopsis thaliana	1:Experimental evidence at protein level	cytosol	1	0.9986	23.4779	23.6941	21.8643	22.5468		24.4984	24.5105	24.2021	23.976	5	8	1	1	5	8	1	1	5	8	1	1
+	1.10055	1.38033	VPS28-2	sp|Q9S9T7|VP282_ARATH	Q9S9T7	Q9S9T7	At4g05000	AT4G05000.1	Vacuolar protein sorting-associated protein VPS28 family protein;	VP282_ARATH	VPS28-2	210	Arabidopsis thaliana	1:Experimental evidence at protein level	nucleus	0.9562	0.9988	20.5156	20.3637	19.4661	18.6525		20.7663	20.583	19.4881	NA	1	1	0	0	1	1	0	0	1	1	0	0
+	2.275	1.37757	PLDGAMMA1	sp|Q9T053|PLDG1_ARATH	Q9T053	Q9T053	At4g11850	AT4G11850.1	phospholipase D gamma 1;phospholipase D (gamma)	PLDG1_ARATH	PLDGAMMA1	858	Arabidopsis thaliana	1:Experimental evidence at protein level	plasma membrane	1	0.999	26.5263	26.6311	25.115	25.2872		27.0296	27.0296	25.7543	25.9088	20	17	7	7	14	11	4	3	22	18	7	8
	0.339159	1.37716	WRKY32	sp|P59583|WRK32_ARATH	P59583	P59583	At4g30935	AT4G30935.1	WRKY DNA-binding protein 32;member of WRKY Transcription Factor;Group I	WRK32_ARATH	WRKY32	466	Arabidopsis thaliana	2:Experimental evidence at transcript level	nucleus	0.9957	0.9948	18.9084	20.8722	17.3662	19.66		19.1591	21.0915	NA	19.7239	0	2	0	0	0	2	0	0	0	2	0	0
+	0.857625	1.37507	BCHB	sp|F4I9T0|BCHB_ARATH	F4I9T0	F4I9T0	At1g58230	AT1G58230.1	binding;	BCHB_ARATH	BCHB	2604	Arabidopsis thaliana	4:Protein predicted	nucleus	1	0.999	24.8903	25.108	24.1875	23.0606		NA	19.3061	NA	NA	10	10	6	4	0	0	0	0	10	10	6	4
+	3.08572	1.37494	RSZ22A	sp|Q9SJA6|RZ22A_ARATH	Q9SJA6	Q9SJA6	At2g24590	AT2G24590.1	RNA recognition motif and CCHC-type zinc finger domains containing protein;	RZ22A_ARATH	RSZ22A	196	Arabidopsis thaliana	1:Experimental evidence at protein level	nucleus	1	0.999	25.7683	25.7718	24.3558	24.4345		26.019	25.9912	24.3778	24.4984	2	6	1	3	1	2	0	0	2	6	1	3
+	2.04394	1.3748	LIP2	sp|Q9SXP7|LIP2M_ARATH		Q9SXP7	At1g04640	AT1G04640.1	lipoyltransferase 2;Lipoyltransferase, located in mitochondria but not found in chloroplasts	LIP2M_ARATH	LIP2	235	Arabidopsis thaliana	1:Experimental evidence at protein level	mitochondrion	mitochondrial\""""	1	25.5561	25.7954	24.3558	24.2462		22.3789	23.2961	23.5638	22.8719	4	4	6	0	4	4	6	0	4	4	6	0
+	0.722797	1.37369	CDS4	sp|Q94A03|CDS4_ARATH		Q94A03	At2g45150	AT2G45150.1	cytidinediphosphate diacylglycerol synthase 4;	CDS4_ARATH	CDS4	391	Arabidopsis thaliana	1:Experimental evidence at protein level	plasma membrane	chloroplastic\""""	0.9999	20.402	19.3117	18.9247	18.0416		35.8906	35.8352	28.7771	28.8142	1	1	0	2	1	0	0	2	1	1	0	2
+	2.14091	1.36942	AT5G59410	tr|Q6NKV4|Q6NKV4_ARATH	Q6NKV4	Q6NKV4	At5g59410	AT5G59410.1	Rab5-interacting family protein;	Q6NKV4_ARATH	AT5G59410	130	Arabidopsis thaliana	1:Experimental evidence at protein level	peroxisome	1	0.999	25.4517	25.3269	24.1189	23.9208		22.9238	22.2974	21.0565	21.1345	2	1	1	1	2	1	1	1	2	1	1	1
	0.419793	1.36854	PCMP-E38	sp|Q9FJY9|PP448_ARATH		Q9FJY9	At5g66500	AT5G66500.1	Tetratricopeptide repeat (TPR)-like superfamily protein;	PP448_ARATH	PCMP-E38	532	Arabidopsis thaliana	2:Experimental evidence at transcript level	mitochondrion	mitochondrial\""""	0.963	20.1257	20.2608	17.6008	20.0486		21.9576	22.0609	21.7339	22.2542	0	0	1	0	0	0	1	0	0	0	1	0
+	0.863777	1.36455	GATA21	sp|Q5HZ36|GAT21_ARATH	sp|Q8LC59|GAT23_ARATH	Q5HZ36	At5g56860	AT5G56860.1	GATA type zinc finger transcription factor family protein;Encodes a member of the GATA factor family of zinc finger transcription factors.	GAT21_ARATH	GATA21	398	Arabidopsis thaliana	1:Experimental evidence at protein level	nucleus	0.6328	0.985	20.4278	20.4103	18.4901	19.6189		26.0813	26.3273	26.7389	26.6595	1	0	0	0	0	0	0	0	1	0	0	0
+	2.34644	1.36176	At3g23310	tr|Q9LW66|Q9LW66_ARATH		Q9LW66	At3g23310	AT3G23310.1	AGC (cAMP-dependent, cGMP-dependent and protein kinase C) kinase family protein;	Q9LW66_ARATH	At3g23310	568	Arabidopsis thaliana	1:Experimental evidence at protein level	nucleus	cGMP-dependent and protein kinase C) kinase family protein\""""	1	22.2904	22.2269	20.8108	20.9829		22.0612	22.9353	24.4234	24.1871	0	1	2	0	0	1	0	0	0	1	2	0
	0.268854	1.35946	At2g30660	sp|Q6NMB0|HIBC3_ARATH	Q6NMB0	Q6NMB0	At2g30660	AT2G30660.1	ATP-dependent caseinolytic (Clp) protease/crotonase family protein;	HIBC3_ARATH	At2g30660	378	Arabidopsis thaliana	2:Experimental evidence at transcript level	peroxisome	0.9861	0.9985	21.6171	18.2024	17.8441	19.2565		27.7895	27.604	28.3023	28.2759	2	0	0	0	0	0	0	0	2	0	0	0
+	3.78029	1.35744	At4g28400	sp|Q93YW5|P2C58_ARATH	Q93YW5	Q93YW5	At4g28400	AT4G28400.1	Protein phosphatase 2C family protein;	P2C58_ARATH	At4g28400	283	Arabidopsis thaliana	2:Experimental evidence at transcript level	plasma membrane	1	0.999	26.635	26.607	25.2741	25.2531		22.6531	22.7628	NA	NA	17	18	8	10	0	0	0	0	17	18	8	10
+	1.56492	1.3567	GAUT10	sp|Q9SKT6|GAUTA_ARATH	Q9SKT6	Q9SKT6	At2g20810	AT2G20810.1	galacturonosyltransferase 10;Encodes a protein with putative galacturonosyltransferase activity.	GAUTA_ARATH	GAUT10	536	Arabidopsis thaliana	2:Experimental evidence at transcript level	golgi	1	0.9972	19.045	19.3628	17.6829	18.0115		21.3503	21.4618	23.1426	20.5679	1	1	0	0	1	1	0	0	1	1	0	0
+	2.4547	1.35656	ACA10	sp|Q9SZR1|ACA10_ARATH		Q9SZR1	At4g29900	AT4G29900.1	autoinhibited Ca(2+)-ATPase 10;one of the type IIB calcium pump isoforms. encodes an autoinhibited Ca(2+)-ATPase that contains an N-terminal calmodulin binding autoinhibitory domain.	ACA10_ARATH	ACA10	1069	Arabidopsis thaliana	1:Experimental evidence at protein level	plasma membrane	plasma membrane-type\""""	1	24.4622	24.5801	23.2195	23.1097		24.7129	24.7995	23.2416	23.1735	2	9	4	2	1	7	4	2	2	9	4	2
+	1.94906	1.35433	MRE11	sp|Q9XGM2|MRE11_ARATH	Q9XGM2	Q9XGM2	At5g54260	AT5G54260.1	DNA repair and meiosis protein (Mre11);DNA repair and meiotic recombination protein, component of MRE11 complex with RAD50 and NBS1	MRE11_ARATH	MRE11	720	Arabidopsis thaliana	1:Experimental evidence at protein level	nucleus	1	0.999	23.1918	23.2851	21.747	22.0212		22.526	21.6617	NA	21.0161	4	5	2	1	1	1	1	0	4	5	2	1
+	1.9825	1.34887	PPC4-2	sp|O81716|P2C21_ARATH	O81716	O81716	At2g25070	AT2G25070.1	Protein phosphatase 2C family protein;	P2C21_ARATH	PPC4-2	355	Arabidopsis thaliana	1:Experimental evidence at protein level	plasma membrane	1	0.9989	23.6898	23.5702	22.156	22.4063		21.5577	NA	20.2962	20.0691	4	3	0	2	4	3	0	2	4	3	0	2
+	1.42063	1.34492	MIRO2	sp|F4J0W4|MIRO2_ARATH	F4J0W4	F4J0W4	At3g63150	AT3G63150.1	MIRO-related GTP-ase 2;Encodes a calcium binding GTPases that is localized to the mitochondrion and is involved in salt stress response.	MIRO2_ARATH	MIRO2	643	Arabidopsis thaliana	2:Experimental evidence at transcript level	mitochondrion	1	0.999	26.635	26.1063	25.0794	24.972		25.7492	25.4676	24.918	24.9539	10	12	4	3	10	12	4	3	10	12	4	3
+	0.698501	1.3422	NMT2	sp|Q944H0|PEAM2_ARATH	Q944H0	Q944H0	At1g48600	AT1G48600.1	S-adenosyl-L-methionine-dependent methyltransferases superfamily protein;Encodes a phosphoethanolamine N-methyltransferase that catalyses the last two methylation steps of the three sequential methylations of phosphoethanolamine (PEA) that are required for the synthesis of phosphocholine (PCho) in plants.	PEAM2_ARATH	NMT2	491	Arabidopsis thaliana	1:Experimental evidence at protein level	cytosol	1	0.9965	19.7668	20.9586	18.6302	19.4108		23.654	23.9316	25.2463	25.1527	0	2	0	0	0	1	0	0	1	5	1	3
+	2.86247	1.34075	PUKI	sp|Q94AT3|PUKI_ARATH	Q94AT3	Q94AT3	At1g49350	AT1G49350.1	pfkB-like carbohydrate kinase family protein;	PUKI_ARATH	PUKI	378	Arabidopsis thaliana	1:Experimental evidence at protein level	peroxisome	1	0.999	25.9212	25.8353	24.5124	24.5626		21.5981	21.6878	21.1363	19.755	9	10	1	2	9	10	1	2	9	10	1	2
	0.308333	1.34067	RPN3A	sp|Q9LNU4|PSD3A_ARATH	Q9LNU4	Q9LNU4	At1g20200	AT1G20200.1	PAM domain (PCI/PINT associated module) protein;	PSD3A_ARATH	RPN3A	488	Arabidopsis thaliana	1:Experimental evidence at protein level	cytosol,nucleus	0.9832	0.9935	21.3406	21.2222	18.3358	21.5456		21.5913	21.4416	NA	21.6095	0	1	1	0	0	0	1	0	0	1	1	0
	0.341572	1.33941	TIL	sp|Q9FGT8|TIL_ARATH	Q9FGT8	Q9FGT8	At5g58070	AT5G58070.1	temperature-induced lipocalin;Encodes a temperature-induced lipocalin TIL1. Involved in thermotolerance. Peripherally associated with plasma membrane.	TIL_ARATH	TIL	186	Arabidopsis thaliana	1:Experimental evidence at protein level	endoplasmic reticulum	0.9289	0.998	18.5142	21.4065	18.4299	18.812		NA	21.6258	NA	NA	1	1	0	0	1	1	0	0	1	1	0	0
+	1.06128	1.33823	BSK7	sp|F4I3M3|BSK7_ARATH	F4I3M3	F4I3M3	At1g63500	AT1G63500.1	Protein kinase protein with tetratricopeptide repeat domain;	BSK7_ARATH	BSK7	487	Arabidopsis thaliana	3:Protein inferred from homology	plasma membrane	1	0.9989	22.781	22.7849	21.8671	21.0224		24.019	22.5044	22.2979	22.7716	2	2	2	2	1	1	2	2	6	4	5	5
+	2.57675	1.33705	PARN	sp|Q9LG26|PARN_ARATH	Q9LG26	Q9LG26	At1g55870	AT1G55870.1	Polynucleotidyl transferase, ribonuclease H-like superfamily protein;Encodes a poly(A)-specific ribonuclease, AtPARN. Expression of AtPARN is upregulated by ABA or stress treatment. Mutant is hypersensitivity to salicylic acid as well as ABA.	PARN_ARATH	PARN	689	Arabidopsis thaliana	1:Experimental evidence at protein level	cytosol	1	0.9988	22.5489	22.631	21.1975	21.3083		NA	NA	21.5451	NA	3	5	1	1	1	3	1	1	3	5	1	1
+	1.1883	1.33566	At1g61990	tr|O80704|O80704_ARATH	O80704	O80704	At1g61990	AT1G61990.1	Mitochondrial transcription termination factor family protein;	O80704_ARATH	At1g61990	414	Arabidopsis thaliana	1:Experimental evidence at protein level	mitochondrion	1	0.999	26.3533	26.4127	24.6909	25.4037		26.0813	26.2096	25.6703	25.6292	17	17	4	5	17	17	3	4	17	17	4	5
+	2.20889	1.33299	CPK1	sp|Q06850|CDPK1_ARATH	Q06850	Q06850	At5g04870	AT5G04870.1	calcium dependent protein kinase 1;A calcium-dependent protein kinase that can phosphorylate phenylalanine ammonia lyase (PAL), a key enzyme in pathogen defense.	CDPK1_ARATH	CPK1	610	Arabidopsis thaliana	1:Experimental evidence at protein level	plasma membrane,peroxisome	1	0.999	25.2075	25.2942	24.0138	23.8219		21.4423	21.8274	NA	21.0919	8	5	2	0	6	5	1	0	8	5	2	0
+	1.71683	1.33174	CWINV1	sp|Q43866|INV1_ARATH	tr|F4JEJ0|F4JEJ0_ARATH	Q43866	At3g13790	AT3G13790.1	Glycosyl hydrolases family 32 protein;Encodes a protein with invertase activity.	INV1_ARATH	CWINV1	584	Arabidopsis thaliana	1:Experimental evidence at protein level	extracellular	insoluble isoenzyme CWINV1\""""	1	24.1727	24.0627	22.9649	22.607		19.4844	20.3191	NA	NA	1	9	8	3	0	0	0	0	1	9	8	3
+	1.78218	1.33102	MSI5	sp|Q9SU78|MSI5_ARATH	Q9SU78	Q9SU78	At4g29730	AT4G29730.1	nucleosome/chromatin assembly factor group C5;cell cycle-related repressor genes encoding WD-repeat proteins.	MSI5_ARATH	MSI5	487	Arabidopsis thaliana	1:Experimental evidence at protein level	nucleus	1	0.999	25.8903	26.1568	24.5819	24.8032		23.391	23.2961	24.1015	24.2463	10	9	3	2	0	1	0	0	11	10	4	3
+	1.37173	1.33061	TIC100	sp|Q8LPR8|TI100_ARATH	tr|F4K9Z1|F4K9Z1_ARATH\""""	Q8LPR8	At5g22640	AT5G22640.1	MORN (Membrane Occupation and Recognition Nexus) repeat-containing protein;EMB1211 is a MORN (multiple membrane occupation and recognition nexus) motif containing protein involved in embryo development and chloroplast biogenesis.	TI100_ARATH	TIC100	871	Arabidopsis thaliana	1:Experimental evidence at protein level	plastid	0.9088	0.9974	19.9399	20.0214	18.9305	18.3696		20.1906	20.2408	NA	NA	1	0	0	0	0	0	0	0	1	0	0	0
+	2.00308	1.32348	LACS7	sp|Q8LKS5|LACS7_ARATH		Q8LKS5	At5g27600	AT5G27600.1	long-chain acyl-CoA synthetase 7;Encode peroxisomal long-chain acyl-CoA synthetase. Activates fatty acids for further metabolism. Interacts with PEX5.	LACS7_ARATH	LACS7	700	Arabidopsis thaliana	1:Experimental evidence at protein level	peroxisome	peroxisomal\""""	1	24.3813	24.483	23.2314	22.9859		20.242	21.1595	22.5258	22.3723	1	5	6	2	1	5	6	2	1	5	6	2
+	1.32612	1.32306	At5g58100	tr|F4KDI6|F4KDI6_ARATH	F4KDI6	F4KDI6	At5g58100	AT5G58100.1	;	F4KDI6_ARATH	At5g58100	945	Arabidopsis thaliana	1:Experimental evidence at protein level	golgi	1	0.999	22.6731	22.078	21.0344	21.0706		23.5638	23.1943	24.3578	24.3101	3	5	1	1	3	5	1	1	3	5	1	1
	0.586158	1.31972	RAD50	sp|Q9SL02|RAD50_ARATH	Q9SL02	Q9SL02	At2g31970	AT2G31970.1	DNA repair-recombination protein (RAD50);Encodes the Arabidopsis RAD50 homologue. It is involved in double strand break repair. Component of the meiotic recombination complex that processes meiotic double-strand-breaks to produce single-stranded DNA ends, which act in the homology search and recombination. Accumulates in the nucleus during meiotic prophase, a process regulated by PHS1.	RAD50_ARATH	RAD50	1316	Arabidopsis thaliana	1:Experimental evidence at protein level	nucleus	0.9941	0.9986	19.6523	19.8685	19.2802	17.6011		23.3778	22.1692	21.4605	22.2284	0	2	0	0	0	2	0	0	0	2	0	0
	0.609558	1.31927	PBL27	sp|Q1PDV6|PBL27_ARATH	Q1PDV6	Q1PDV6	At5g18610	AT5G18610.1	Protein kinase superfamily protein;	PBL27_ARATH	PBL27	513	Arabidopsis thaliana	1:Experimental evidence at protein level	plasma membrane	1	0.9969	22.7183	22.7526	22.228	20.6044		24.7594	24.6757	24.0772	24.2244	2	1	0	0	2	1	0	0	4	3	2	1
+	2.28075	1.31815	AT1G55865	tr|A0A1P8APV7|A0A1P8APV7_ARATH	A0A1P8APV7	A0A1P8APV7	At1g55865			A0A1P8APV7_ARATH	AT1G55865	260	Arabidopsis thaliana	1:Experimental evidence at protein level		1	0.999	24.5925	24.4564	23.1389	23.2737		25.2785	24.6703	24.1174	24.1174	4	6	2	0	4	6	2	0	4	6	2	0
	0.310841	1.3169	GPL2	sp|P0DKL0|STKLT_ARATH	P0DKL0	P0DKL0	At5g14280	AT5G14280.1	DNA-binding storekeeper protein-related;	STKLT_ARATH	GPL2	301	Arabidopsis thaliana	1:Experimental evidence at protein level	nucleus	0.9613	0.9936	21.3121	21.1528	21.4793	18.3519		24.8433	24.5165	22.1443	24.2535	1	0	0	0	1	0	0	0	3	2	4	2
+	2.24301	1.31632	PORB	sp|P21218|PORB_ARATH		P21218	At4g27440	AT4G27440.1	protochlorophyllide oxidoreductase B;light-dependent NADPH:protochlorophyllide oxidoreductase B	PORB_ARATH	PORB	401	Arabidopsis thaliana	1:Experimental evidence at protein level	plastid	chloroplastic\""""	1	24.6489	24.4618	23.2741	23.204		27.217	27.1312	26.1795	26.2481	1	6	8	0	0	2	4	0	1	6	8	0
+	1.16572	1.31605	HAC1	sp|Q9C5X9|HAC1_ARATH	Q9C5X9	Q9C5X9	At1g79000	AT1G79000.1	histone acetyltransferase of the CBP family 1;Homologous to CREB-binding protein, a co-activator of transcription with histone acetyl-transferase activity. No single prior lysine acetylation is sufficient to block HAC1 acetylation of the H3 or H4 peptides, suggesting that HAC1, HAC5, and HAC12 can acetylate any of several lysines present in the peptides. HAM2 acetylates histone H4 lysine 5. A pla…	HAC1_ARATH	HAC1	1697	Arabidopsis thaliana	1:Experimental evidence at protein level	nucleus	1	0.999	24.7165	24.6477	23.7271	23.0049		25.2096	25.3578	25.0567	25.1214	12	9	3	2	0	0	0	0	12	9	3	2
+	1.86188	1.31379	UBP6	sp|Q949Y0|UBP6_ARATH	Q949Y0	Q949Y0	At1g51710	AT1G51710.1	ubiquitin-specific protease 6;Ubiquitin-specific protease 6 (UBP6). Deubiquinating enzyme. Interacts with calmodulin.	UBP6_ARATH	UBP6	482	Arabidopsis thaliana	1:Experimental evidence at protein level	cytosol	1	0.9981	21.916	22.1806	20.6526	20.8164		22.1667	22.4	NA	20.8803	4	3	0	0	1	0	0	0	4	3	0	0
+	0.951005	1.31331	AT1G19880	tr|F4HQZ1|F4HQZ1_ARATH	F4HQZ1	F4HQZ1	At1g19880	AT1G19880.1	Regulator of chromosome condensation (RCC1) family protein;	F4HQZ1_ARATH	AT1G19880	538	Arabidopsis thaliana	1:Experimental evidence at protein level	nucleus	1	0.9987	23.0171	22.0583	21.1887	21.2601		23.2679	22.2776	21.2108	21.3239	4	2	1	1	4	2	1	1	4	2	1	1
	0.28152	1.31248	IQD11	sp|Q9LYR0|IQD11_ARATH	Q9LYR0	Q9LYR0	At5g13460	AT5G13460.1	IQ-domain 11;	IQD11_ARATH	IQD11	443	Arabidopsis thaliana	1:Experimental evidence at protein level	cytosol	0.8331	0.9948	20.2457	20.1695	20.6046	17.1857		28.3787	28.509	27.6865	27.6458	0	1	1	0	0	1	1	0	0	1	1	0
+	3.28648	1.31193	RH27	sp|Q9SB89|RH27_ARATH	Q9SB89	Q9SB89	At5g65900	AT5G65900.1	DEA(D/H)-box RNA helicase family protein;	RH27_ARATH	RH27	633	Arabidopsis thaliana	2:Experimental evidence at transcript level	nucleus	1	0.999	27.9476	28.0022	26.651	26.675		26.9203	26.7645	26.632	26.632	20	20	7	11	20	20	7	11	23	23	8	13
	0.663166	1.30943	CAMTA5	sp|O23463|CMTA5_ARATH	O23463	O23463	At4g16150	AT4G16150.1	calmodulin binding;transcription regulators;	CMTA5_ARATH	CAMTA5	923	Arabidopsis thaliana	2:Experimental evidence at transcript level	nucleus	0.9996	0.9985	21.2301	19.9794	18.9072	19.6835		NA	NA	23.5869	23.7995	2	0	0	0	2	0	0	0	2	0	0	0
	0.507144	1.30824	PES1	sp|Q9ZVN2|PES1_ARATH		Q9ZVN2	At1g54570	AT1G54570.1	Esterase/lipase/thioesterase family protein;	PES1_ARATH	PES1	704	Arabidopsis thaliana	1:Experimental evidence at protein level	plastid	chloroplastic\""""	0.9995	19.8486	20.2845	17.8098	19.7069		24.0691	24.0105	24.1332	24.0443	0	1	1	0	0	1	1	0	0	1	1	0
+	2.02841	1.3072	IMPA4	sp|O80480|IMPA4_ARATH	O80480	O80480	At1g09270	AT1G09270.1	importin alpha isoform 4;Protein interacts with Agrobacterium proteins VirD2 and VirE2.	IMPA4_ARATH	IMPA4	538	Arabidopsis thaliana	1:Experimental evidence at protein level	nucleus	1	0.999	25.5363	25.6406	24.165	24.3975		24.6595	24.632	23.8191	23.2961	11	9	1	3	11	9	1	3	13	10	2	4
+	1.72125	1.30488	PTAC17	tr|Q9M8L6|Q9M8L6_ARATH	Q9M8L6	Q9M8L6	At1g80480	AT1G80480.1	plastid transcriptionally active 17;	Q9M8L6_ARATH	PTAC17	444	Arabidopsis thaliana	1:Experimental evidence at protein level	plastid	1	0.999	24.6304	24.7478	23.2115	23.557		NA	NA	21.1338	23.0056	7	7	3	2	6	6	3	2	7	7	3	2
+	1.23357	1.30395	PCMP-E54	sp|Q9ZVG8|PPR60_ARATH		Q9ZVG8	At1g26900	AT1G26900.1	Pentatricopeptide repeat (PPR) superfamily protein;	PPR60_ARATH	PCMP-E54	572	Arabidopsis thaliana	2:Experimental evidence at transcript level	mitochondrion	mitochondrial\""""	1	21.3017	20.7524	19.9055	19.5406		NA	NA	20.8058	NA	0	3	1	0	0	3	1	0	0	3	1	0
+	0.814014	1.30392	AT1G55160	tr|B3H4C4|B3H4C4_ARATH	tr|Q9C542|Q9C542_ARATH\""""	B3H4C4	At1g55160	AT1G55160.1	;	B3H4C4_ARATH	AT1G55160	137	Arabidopsis thaliana	1:Experimental evidence at protein level	plastid,mitochondrion	0.9999	0.9984	22.7127	22.7563	22.0099	20.8512		23.0039	22.8377	23.7286	23.4298	1	2	2	1	0	0	0	0	1	2	2	1
	0.533037	1.29891	SIR	sp|Q9LZ66|SIR_ARATH		Q9LZ66	At5g04590	AT5G04590.1	sulfite reductase;A.thaliana gene encoding sulfite reductase.	SIR_ARATH	SIR	642	Arabidopsis thaliana	1:Experimental evidence at protein level	plastid	chloroplastic\""""	0.9974	21.5743	21.7866	19.4687	21.2943		21.825	22.0059	NA	21.3581	0	1	2	0	0	1	2	0	0	1	2	0
+	1.59841	1.29656	At1g51650	sp|Q96253|ATP5E_ARATH		Q96253	At1g51650	AT1G51650.1	ATP synthase epsilon chain, mitochondrial;	ATP5E_ARATH	At1g51650	70	Arabidopsis thaliana	1:Experimental evidence at protein level	mitochondrion	mitochondrial\""""	0.9085	20.3454	20.6663	19.3446	19.074		23.8288	23.7995	24.2021	23.9406	0	1	0	0	0	1	0	0	0	1	0	0
	0.354794	1.29601	At5g02050	tr|Q9LZM6|Q9LZM6_ARATH	Q9LZM6	Q9LZM6	At5g02050	AT5G02050.1	Mitochondrial glycoprotein family protein;	Q9LZM6_ARATH	At5g02050	267	Arabidopsis thaliana	1:Experimental evidence at protein level	mitochondrion	0.7323	0.9905	21.0382	20.9353	21.0519	18.3296		21.8276	22.3374	23.654	23.072	0	1	0	0	0	1	0	0	0	1	0	0
+	1.25461	1.29472	ATP6	sp|P0DO44|ATP6A_ARATH	sp|P0DO45|ATP6B_ARATH	P0DO44	At3g46430	AT3G46430.1	;	ATP6A_ARATH	ATP6	55	Arabidopsis thaliana	2:Experimental evidence at transcript level	mitochondrion	mitochondrial\""""	1	25.2293	24.9865	23.5183	24.108		NA	20.3827	NA	NA	1	2	2	3	0	0	0	0	1	2	2	3
	0.366816	1.28981	FAP1	sp|Q9M1X2|FAP1_ARATH	Q9M1X2	Q9M1X2	At3g63170	AT3G63170.1	Chalcone-flavanone isomerase family protein;	FAP1_ARATH	FAP1	279	Arabidopsis thaliana	1:Experimental evidence at protein level	plastid	0.8775	0.9963	19.9708	19.0288	19.4364	16.9836		23.654	23.4923	23.0207	23.0847	1	0	0	0	1	0	0	0	1	0	0	0
+	3.27267	1.28975	EBP1	sp|Q96327|EBP1_ARATH	Q96327	Q96327	At3g51800	AT3G51800.1	metallopeptidase M24 family protein;putative nuclear DNA-binding protein G2p (AtG2) mRNA,	EBP1_ARATH	EBP1	392	Arabidopsis thaliana	1:Experimental evidence at protein level	cytosol	1	0.999	27.7198	27.7675	26.4717	26.436		23.9043	23.867	23.7077	23.5165	17	15	8	6	17	15	8	6	17	15	8	6
+	1.14203	1.28944	At1g24240	tr|O48691|O48691_ARATH	tr|Q9T0D0|Q9T0D0_ARATH\""""	O48691	At1g24240	AT1G24240.1	Ribosomal protein L19 family protein;	O48691_ARATH	At1g24240	222	Arabidopsis thaliana	1:Experimental evidence at protein level	mitochondrion	1	0.999	25.3701	25.7145	24.5763	23.9295		25.6209	25.9338	24.5983	23.9933	8	7	2	2	0	0	0	0	8	7	2	2
	0.465443	1.28894	GONST2	sp|Q84L09|GONS2_ARATH	Q84L09	Q84L09	At1g07290	AT1G07290.1	golgi nucleotide sugar transporter 2;Encodes a GDP-mannose transporter.	GONS2_ARATH	GONST2	375	Arabidopsis thaliana	2:Experimental evidence at transcript level	golgi	1	0.999	24.5925	24.2972	22.1222	24.1896		21.6967	21.9588	21.0806	20.0473	3	1	1	1	0	0	0	0	3	1	1	1
	0.236119	1.2881	TGD4	sp|Q9M903|TGD4_ARATH		Q9M903	At3g06960	AT3G06960.1	pigment defective 320;Mutations in this gene suppress the low temperature-induced phenotype of Arabidopsis tocopherol-deficient mutant vte2.	TGD4_ARATH	TGD4	479	Arabidopsis thaliana	1:Experimental evidence at protein level	plastid	chloroplastic\""""	1	20.9778	22.4866	18.6226	22.2656		21.2285	22.706	NA	22.3294	0	1	2	0	0	1	1	0	0	1	2	0
	0.521236	1.28728	PHYL1.1	sp|Q9SN26|PHL11_ARATH	Q9SN26	Q9SN26	At4g10170	AT4G10170.1	SNARE-like superfamily protein;	PHL11_ARATH	PHYL1.1	254	Arabidopsis thaliana	2:Experimental evidence at transcript level	plasma membrane	0.9477	0.9985	20.4121	20.3928	18.1836	20.0467		22.3061	22.4011	21.9813	22.6945	1	1	1	0	1	1	1	0	1	1	1	0
+	1.14357	1.28578	DPD1	sp|Q682U6|DPD1_ARATH		Q682U6	At5g26940	AT5G26940.1	Polynucleotidyl transferase, ribonuclease H-like superfamily protein;	DPD1_ARATH	DPD1	316	Arabidopsis thaliana	1:Experimental evidence at protein level	plastid	chloroplastic/mitochondrial\""""	1	21.178	21.2152	19.5467	20.2749		26.2317	26.1604	25.6784	24.8336	0	3	3	0	0	3	3	0	0	3	3	0
+	3.6903	1.28562	SAMC1	sp|Q94AG6|SAMC1_ARATH		Q94AG6	At4g39460	AT4G39460.1	S-adenosylmethionine carrier 1;Encodes a plastid metabolite transporter required for the import of S-Adenosylmethionine from the cytosol. Impaired function of SAMT1 led to decreased accumulation of prenyllipids and mainly affected the chlorophyll pathway.	SAMC1_ARATH	SAMC1	325	Arabidopsis thaliana	1:Experimental evidence at protein level	plastid	chloroplastic/mitochondrial\""""	0.9984	22.5687	22.584	21.2741	21.3075		22.8195	22.8034	21.2962	21.3714	2	0	1	0	1	0	1	0	2	0	1	0
+	1.78548	1.28332	WIN2	sp|Q8RXV3|P2C59_ARATH	Q8RXV3	Q8RXV3	At4g31750	AT4G31750.1	HOPW1-1-interacting 2;Encodes HopW1-1-Interacting protein 2 (WIN2). Interacts with the P. syringae effector HopW1-1. WIN2 has protein phosphatase activity. Modulates plant defenses against bacteria. Three WIN proteins are identified so far (WIN1: AT1G80600;WIN2: AT4G31750;WIN3: AT5G13320).	P2C59_ARATH	WIN2	311	Arabidopsis thaliana	1:Experimental evidence at protein level	plasma membrane	1	0.999	24.4517	24.3676	22.9654	23.2872		24.7024	24.5869	22.9874	23.3511	7	6	1	1	1	1	0	0	7	6	1	1
+	1.37374	1.28261	RABA5C	sp|P28187|RAA5C_ARATH	P28187	P28187	At2g43130	AT2G43130.1	P-loop containing nucleoside triphosphate hydrolases superfamily protein;encodes a protein belonging to the Rab/Ypt family of small GTPases, which are implicated in intracellular vesicular traffic.	RAA5C_ARATH	RABA5C	214	Arabidopsis thaliana	1:Experimental evidence at protein level	golgi	1	0.9979	23.4357	23.9525	22.325	22.498		27.3992	27.2891	26.5359	26.4815	2	4	1	0	1	1	0	0	6	7	3	0
+	2.20344	1.28018	At2g38840	tr|F4ITY5|F4ITY5_ARATH	F4ITY5	F4ITY5	At2g38840	AT2G38840.1	Guanylate-binding family protein;	F4ITY5_ARATH	At2g38840	602	Arabidopsis thaliana	1:Experimental evidence at protein level	plasma membrane	1	0.9989	22.3941	22.4411	21.2364	21.0384		20.9439	20.9453	21.7861	22.1212	4	2	1	0	1	0	0	0	4	2	1	0
+	0.747265	1.28015	CDKF-1	sp|O80345|CDKF1_ARATH	O80345	O80345	At4g28980	AT4G28980.1	CDK-activating kinase 1AT;Encodes a CDK-activating kinase that regulates root initial cell differentiation. Phosphorylates CDKD2 and CDKD3, but not CDKD1. Controls CDK activities and basal transcription.	CDKF1_ARATH	CDKF-1	479	Arabidopsis thaliana	1:Experimental evidence at protein level	cytosol	0.9362	0.9982	19.5214	18.5269	18.1298	17.3581		22.1799	22.0152	23.039	23.0533	1	0	0	0	1	0	0	0	1	0	0	0
+	2.43727	1.27886	At5g49400	tr|Q6NMK2|Q6NMK2_ARATH	Q6NMK2	Q6NMK2	At5g49400	AT5G49400.1	zinc knuckle (CCHC-type) family protein;	Q6NMK2_ARATH	At5g49400	275	Arabidopsis thaliana	1:Experimental evidence at protein level	nucleus	1	0.999	25.7187	25.5677	24.382	24.3467		NA	21.1569	24.4984	NA	5	5	3	4	5	5	3	4	5	5	3	4
	0.267292	1.27878	AAE7	sp|Q8VZF1|AEE7_ARATH		Q8VZF1	At3g16910	AT3G16910.1	acyl-activating enzyme 7;Encodes a peroxisomal protein with acetyl-CoA synthetase activity that is responsible for the activation of acetate for entry into the glyoxylate cycle.	AEE7_ARATH	AAE7	569	Arabidopsis thaliana	1:Experimental evidence at protein level	peroxisome	peroxisomal\""""	0.9317	20.8249	17.3511	17.619	17.9993		21.0756	NA	NA	NA	0	1	0	0	0	1	0	0	0	1	0	0
+	1.26551	1.27704	SHM1	sp|Q9SZJ5|GLYM1_ARATH		Q9SZJ5	At4g37930	AT4G37930.1	serine transhydroxymethyltransferase 1;Encodes a protein with mitochondrial serine hydroxymethyltransferase activity, which functions in the photorespiratory pathway, catalyzes the conversion of serine and tetrahydrofolate to glycine and 5,10-methylene tetrahydrofolate. Involved in controlling cell damage caused by abiotic stress, such as high light and salt and the hypersensitive defense respons…	GLYM1_ARATH	SHM1	517	Arabidopsis thaliana	1:Experimental evidence at protein level	mitochondrion	mitochondrial\""""	1	22.9746	23.5502	22.1013	21.8694		23.2254	23.7695	22.1234	21.9333	1	4	3	1	1	4	3	1	4	15	12	7
+	2.25203	1.27627	AT5G14720	tr|Q84WU5|Q84WU5_ARATH	Q84WU5	Q84WU5	At5g14720	AT5G14720.1	Protein kinase superfamily protein;	Q84WU5_ARATH	AT5G14720	674	Arabidopsis thaliana	1:Experimental evidence at protein level	plasma membrane	1	0.999	25.2718	25.2073	23.873	24.0536		23.3101	23.24	23.1578	21.7787	9	13	5	5	8	12	5	5	9	13	5	5
+	1.81405	1.27482	CP2	sp|P0DO23|CP2_ARATH	P0DO23	P0DO23	At3g18210	AT3G18210.1	2-oxoglutarate (2OG) and Fe(II)-dependent oxygenase superfamily protein;	CP2_ARATH	CP2	394	Arabidopsis thaliana	1:Experimental evidence at protein level	nucleus	1	0.9989	21.3483	21.0476	19.8691	19.9772		26.5255	26.5433	25.9383	25.8504	3	1	1	1	3	1	1	1	3	1	1	1
+	2.27658	1.27256	HIRA	sp|Q9LXN4|HIRA_ARATH	Q9LXN4	Q9LXN4	At3g44530	AT3G44530.1	homolog of histone chaperone HIRA;Encodes a nuclear localized WD-repeat containing protein involved in negative regulation of knox gene expression via epigenetic mechanism of chromatin re-organization. Interacts physically and genetically with AS1. Expressed in meristem and leaf primordia. Homozygous mutants are embryo lethal. Phenotype of cosuppressed lines is variable but show effects on leaf d…	HIRA_ARATH	HIRA	1024	Arabidopsis thaliana	1:Experimental evidence at protein level	nucleus	1	0.999	26.0576	26.1912	24.7872	24.9165		20.1026	20.5721	20.7219	20.5813	14	17	6	7	3	2	1	1	14	17	6	7
+	2.70453	1.2708	MIRO1	sp|Q8RXF8|MIRO1_ARATH	Q8RXF8	Q8RXF8	At5g27540	AT5G27540.1	MIRO-related GTP-ase 1;Encodes a protein with similarity to GTPases that is localized to the mitochondrion. Involved in embryogenesis, pollen tube growth and required for mitochondrial development.	MIRO1_ARATH	MIRO1	648	Arabidopsis thaliana	1:Experimental evidence at protein level	mitochondrion	1	0.999	29.7972	29.867	28.5168	28.6058		21.7067	20.8628	NA	NA	37	38	26	26	37	38	26	26	37	38	26	26
	0.292178	1.26636	TMN8	sp|F4KIB2|TMN8_ARATH	F4KIB2	F4KIB2	At5g10840	AT5G10840.1	Endomembrane protein 70 protein family;	TMN8_ARATH	TMN8	648	Arabidopsis thaliana	2:Experimental evidence at transcript level	golgi	1	0.9944	21.1857	21.8194	18.6737	21.7987		21.4365	22.0387	NA	21.8626	2	1	0	1	2	0	0	1	2	1	0	1
+	2.45031	1.26194	GDH2.1	sp|Q38946|DHE2_ARATH	Q38946	Q38946	At5g07440	AT5G07440.1	glutamate dehydrogenase 2;Encodes the beta-subunit of the glutamate dehydrogenase. The enzyme is almost exclusively found in the mitochondria of stem and leaf companion cells.	DHE2_ARATH	GDH2	411	Arabidopsis thaliana	1:Experimental evidence at protein level	mitochondrion	1	0.999	28.0251	28.1088	26.7424	26.8677		31.2077	31.1422	31.5481	31.5343	20	19	7	7	4	2	1	1	20	19	7	7
+	2.06021	1.26059	OXA1L	sp|Q9SKD3|OXA1L_ARATH	Q9SKD3	Q9SKD3	At2g46470	AT2G46470.1	inner membrane protein OXA1-like;	OXA1L_ARATH	OXA1L	431	Arabidopsis thaliana	2:Experimental evidence at transcript level	mitochondrion	1	0.999	24.3419	24.4778	23.0523	23.2462		27.4551	27.4154	27.7389	27.8019	4	5	2	1	4	5	2	1	4	5	2	1
+	0.926446	1.25921	MSR1	sp|Q9LU40|MSR1_ARATH	Q9LU40	Q9LU40	At3g21190	AT3G21190.1	O-fucosyltransferase family protein;	MSR1_ARATH	MSR1	422	Arabidopsis thaliana	2:Experimental evidence at transcript level	golgi	1	0.999	21.4583	20.5494	19.8891	19.6002		23.1059	22.1401	24.8997	25.0317	2	1	0	1	2	1	0	1	2	2	0	1
+	1.32483	1.2579	AT3G03570	tr|F4J153|F4J153_ARATH		F4J153	At3g03570	AT3G03570.1	Protein of unknown function (DUF3550/UPF0682);	F4J153_ARATH	AT3G03570	607	Arabidopsis thaliana	1:Experimental evidence at protein level	golgi	putative (DUF3550/UPF0682)\""""	1	23.4985	23.3676	22.4513	21.8989		22.9814	22.1983	19.7255	20.9709	0	7	5	3	0	6	5	2	0	7	5	3
+	2.47451	1.25711	KU70	sp|Q9FQ08|KU70_ARATH	Q9FQ08	Q9FQ08	At1g16970	AT1G16970.1	KU70 homolog;Ku80 and ku70 form the heterodimer complex Ku, required for proper maintenance of the telomeric C strand. Ku regulates the extension of the telomeric G strand. Interacts with WEX, and this interaction stimulates the WEX exonuclease activity.	KU70_ARATH	KU70	621	Arabidopsis thaliana	1:Experimental evidence at protein level	nucleus	1	0.999	21.9524	21.8069	20.628	20.6172		20.3567	20.5674	NA	NA	4	3	0	1	4	3	0	1	4	3	0	1
+	3.03981	1.24296	RBG4	sp|Q9LIS2|RBG4_ARATH		Q9LIS2	At3g23830	AT3G23830.1	glycine-rich RNA-binding protein 4;encodes a glycine-rich RNA binding protein. Gene expression is induced by cold and reduced by ionic (salt) and non-ionic (mannitol) osmotic stress. Lines overexpressing the gene are slightly more tolerant to osmotic stress during germination.	RBG4_ARATH	RBG4	136	Arabidopsis thaliana	1:Experimental evidence at protein level	mitochondrion	mitochondrial\""""	1	28.0384	27.9883	26.7424	26.7984		26.7771	26.6998	26.3926	26.533	9	9	9	6	9	9	9	6	9	9	9	6
+	1.7719	1.24211	CRK1	sp|O80673|CAMK1_ARATH	O80673	O80673	At2g41140	AT2G41140.1	CDPK-related kinase 1;Encodes CDPK-related kinase 1 (CRK1).	CAMK1_ARATH	CRK1	576	Arabidopsis thaliana	1:Experimental evidence at protein level	plasma membrane	1	0.999	22.0333	22.297	21.0199	20.8262		28.9869	28.9677	29.9539	29.9259	1	1	1	0	0	0	0	0	1	1	1	0
+	2.31689	1.24163	At4g04320	tr|Q7Y1Z8|Q7Y1Z8_ARATH	Q7Y1Z8	Q7Y1Z8	At4g04320	AT4G04320.1	malonyl-CoA decarboxylase family protein;	Q7Y1Z8_ARATH	At4g04320	518	Arabidopsis thaliana	1:Experimental evidence at protein level	peroxisome	1	0.999	26.0401	25.9734	24.845	24.6853		26.7389	26.7645	26.5624	26.433	10	14	5	6	1	0	0	1	10	14	5	6
+	1.07463	1.24047	At2g26230	sp|O04420|URIC_ARATH	O04420	O04420	At2g26230	AT2G26230.1	uricase / urate oxidase / nodulin 35, putative;	URIC_ARATH	At2g26230	309	Arabidopsis thaliana	1:Experimental evidence at protein level	peroxisome	1	0.999	24.1598	23.8497	22.4122	23.1164		21.3285	21.0666	20.4802	21.0217	8	8	1	4	8	8	1	4	8	8	1	4
+	0.824594	1.23545	RABC2B	sp|Q9SF92|RAC2B_ARATH	Q9SF92	Q9SF92	At3g09910	AT3G09910.1	RAB GTPase homolog C2B;	RAC2B_ARATH	RABC2B	205	Arabidopsis thaliana	2:Experimental evidence at transcript level	cytosol	0.9929	0.9973	19.5975	19.7105	17.8807	18.9565		25.2133	24.5404	23.0187	23.391	2	1	0	0	0	0	0	0	4	3	1	1
+	2.45656	1.23529	At4g34310	tr|A0A1P8B8P3|A0A1P8B8P3_ARATH	tr|F4JKN5|F4JKN5_ARATH\""""	A0A1P8B8P3	At4g34310	AT4G34310.1	alpha/beta-Hydrolases superfamily protein;	A0A1P8B8P3_ARATH	At4g34310	919	Arabidopsis thaliana	1:Experimental evidence at protein level	mitochondrion	1	0.9988	21.256	21.4022	20.0983	20.0893		NA	NA	20.7266	20.5639	4	3	0	1	0	0	0	0	4	3	0	1
+	1.11353	1.23109	At3g25840	tr|A8MR79|A8MR79_ARATH	A8MR79	A8MR79	At3g25840	AT3G25840.1	Protein kinase superfamily protein;	A8MR79_ARATH	At3g25840	673	Arabidopsis thaliana	1:Experimental evidence at protein level	nucleus	0.9601	0.9857	20.3472	19.6394	18.8426	18.6818		21.852	22.0129	22.8428	22.9502	1	1	0	0	0	0	0	0	1	1	0	0
+	2.23776	1.23036	HPAT3	sp|Q9FY51|HPAT3_ARATH	Q9FY51	Q9FY51	At5g13500	AT5G13500.1	;	HPAT3_ARATH	HPAT3	358	Arabidopsis thaliana	1:Experimental evidence at protein level	golgi	1	0.999	23.6163	23.7122	22.3531	22.5147		21.342	20.9401	NA	NA	5	6	2	2	5	6	2	2	5	6	2	2
	0.280502	1.22966	At1g48650	sp|F4HYJ7|DEXH3_ARATH	F4HYJ7	F4HYJ7	At1g48650	AT1G48650.1	DEA(D/H)-box RNA helicase family protein;	DEXH3_ARATH	At1g48650	1197	Arabidopsis thaliana	3:Protein inferred from homology	mitochondrion	0.9981	0.9964	21.3855	18.1987	18.3512	18.7736		21.6362	NA	NA	NA	1	0	0	0	0	0	0	0	1	0	0	0
+	0.808636	1.22958	At3g46100	sp|O82413|SYHM_ARATH		O82413	At3g46100	AT3G46100.1	Histidyl-tRNA synthetase 1;histidyl-tRNA synthetase	SYHM_ARATH	At3g46100	486	Arabidopsis thaliana	2:Experimental evidence at transcript level	mitochondrion	chloroplastic/mitochondrial\""""	1	23.1663	24.2607	22.4186	22.5492		21.9398	21.8687	NA	NA	1	5	7	1	1	1	2	0	1	5	7	1
+	2.39858	1.22845	RPL7C	sp|P60039|RL73_ARATH	P60039	P60039	At2g44120	AT2G44120.1	Ribosomal protein L30/L7 family protein;	RL73_ARATH	RPL7C	242	Arabidopsis thaliana	2:Experimental evidence at transcript level	cytosol	1	0.999	24.8667	24.7997	23.675	23.5344		25.1174	25.019	23.6971	23.5983	5	5	2	1	0	0	0	0	9	9	7	5
+	2.7995	1.22791	PSI3	sp|P0DO24|PSI3_ARATH	P0DO24	P0DO24	At5g08660	AT5G08660.1	Protein of unknown function (DUF668);	PSI3_ARATH	PSI3	649	Arabidopsis thaliana	1:Experimental evidence at protein level	cytosol	1	0.999	26.4622	26.5451	25.3018	25.2497		21.9213	22.5031	21.0387	20.7534	16	14	5	6	5	4	2	3	16	14	5	6
	0.218249	1.22706	AT1G24090	tr|F4I7R5|F4I7R5_ARATH	F4I7R5	F4I7R5	At1g24090	AT1G24090.1	RNase H family protein;	F4I7R5_ARATH	AT1G24090	353	Arabidopsis thaliana	1:Experimental evidence at protein level	plastid	1	0.999	21.3533	22.198	22.5218	18.5753		21.604	22.4174	22.5439	NA	1	2	1	1	1	2	1	1	2	3	3	2
+	1.18247	1.2236	DAR4	sp|Q9FKN7|DAR4_ARATH	Q9FKN7	Q9FKN7	At5g17890	AT5G17890.1	DA1-related protein 4;Encodes a protein that appears to be involved in defense responses. Contains TIR, NB-LRR and LIM domains. A gain of function allele exhibits cold dependent phenotypes including apparent activation of defense responses and an increased freezing tolerance.	DAR4_ARATH	DAR4	1613	Arabidopsis thaliana	1:Experimental evidence at protein level	nucleus	1	0.999	25.2231	25.3299	23.7271	24.3787		NA	NA	21.9112	21.6899	21	16	5	5	20	14	5	4	21	16	5	5
+	3.21618	1.21933	G6PD6	sp|Q9FJI5|G6PD6_ARATH		Q9FJI5	At5g40760	AT5G40760.1	glucose-6-phosphate dehydrogenase 6;Encodes a cytosolic glucose-6-phosphate dehydrogenase that is insensitive to reduction by DTT and whose mRNA is expressed ubiquitously.	G6PD6_ARATH	G6PD6	515	Arabidopsis thaliana	1:Experimental evidence at protein level	cytosol	cytoplasmic\""""	1	26.8805	26.8207	25.6347	25.6279		24.8191	24.945	23.5165	23.8093	3	21	17	6	2	16	14	4	3	21	17	6
+	1.64477	1.21906	AGD3	sp|Q5W7F2|AGD3_ARATH	Q5W7F2	Q5W7F2	At5g13300	AT5G13300.1	ARF GTPase-activating protein;Belongs to 15-member small GTPase gene family, ARF-GAP domain proteins (AGD);corresponds to AGD3, and is one of four proteins belonging to class 1, together with AGD1, AGD2 and AGD4. The protein contains four domains: BAR domain, PH domain, an ARF-GAP domain, and two Ankyrin repeats. In sfc mutants, the secondary and tertiary veins of cotyledons, leaves, sepals and p…	AGD3_ARATH	AGD3	827	Arabidopsis thaliana	1:Experimental evidence at protein level	plasma membrane	1	0.999	25.4674	25.3987	24.0305	24.3975		25.7182	25.6181	24.0526	24.4614	14	10	8	6	14	10	8	6	14	10	8	6
+	1.10473	1.2184	At3g51640	tr|A0A1I9LQW2|A0A1I9LQW2_ARATH	tr|F4J4H2|F4J4H2_ARATH\""""	A0A1I9LQW2	At3g51640	AT3G51640.1	;	A0A1I9LQW2_ARATH	At3g51640	819	Arabidopsis thaliana	1:Experimental evidence at protein level	vacuole	0.9997	0.9982	21.7075	21.6808	20.8388	20.1127		28.362	28.3109	28.1652	28.2308	2	2	1	1	0	0	0	0	2	2	1	1
+	0.692166	1.21601	UTR6	sp|Q9C5H6|CSTR3_ARATH	Q9C5H6	Q9C5H6	At3g59360	AT3G59360.1	UDP-galactose transporter 6;	CSTR3_ARATH	UTR6	405	Arabidopsis thaliana	2:Experimental evidence at transcript level	plasma membrane	1	0.999	23.1004	23.0485	22.5099	21.207		23.3511	23.2679	22.5319	21.2709	3	1	0	0	3	1	0	0	3	1	0	0
+	5.07224	1.21494	MSI4	sp|O22607|MSI4_ARATH	O22607	O22607	At2g19520	AT2G19520.1	Transducin family protein / WD-40 repeat family protein;Controls flowering.	MSI4_ARATH	MSI4	507	Arabidopsis thaliana	1:Experimental evidence at protein level	nucleus	1	0.999	27.2507	27.2514	26.0326	26.0396		20.8483	20.4639	NA	21.5459	11	11	6	4	10	10	5	3	11	11	6	4
[truncated: 2,906 more rows]

## Sheet: Supplementary data 3
Protein	Protein ID	Entry Name	Gene	Protein Length	Organism	Description	Protein Existence	Protein Probability	Top Peptide Probability	log2 CK_1 Intensity	log2 CK_2 Intensity	log2 OAP1-YFP_1 Intensity	log2 OAP1-YFP_2 Intensity	log2 OPNR-YFP_1 Intensity	log2 OPNR-YFP_2 Intensity	log2 YFP-CDC48D_CK_1 Intensity	log2 YFP-CDC48D_CK_2 Intensity	log2 YFP-CIP111_1 Intensity	log2 YFP-CIP111_2 Intensity	log2 CK_1 Intensity (inputated)	log2 CK_2 Intensity (inputated)	log2 OAP1_YFP_1 Intensity (inputated)	log2 OAP1-YFP_2 Intensity (inputated)	log2 OPNR-YFP_1 Intensity	log2 OPNR-YFP_2 Intensity (inputated)	log2 YFP-48D_CK_1 Intensity (inputated)	log2 YFP-48D_CK_2 Intensity	log2 YFP-CIP111_1 Intensity (inputated)	log2 YFP-CIP111_2 Intensity (inputated)	Significant (OPNR-YFP vs CK)	-LOGP-value (OPNR-YFP vs CK)	Difference log2(OPNR-YFP/CK)	Significant (OPNR-YFP vs CK)	-LOGP-value (OAP-YFP vs CK)	Difference log2(OPNR-YFP/CK)	Significant (YFP-CDC48D vs CK)	-LOGP-value (YFP-CDC48D vs CK)	Difference log2(YFP-CDC48D/CK)	Significant (YFP-CIP111 vs CK)	-LOGP-value (YFP-CIP111 vs CK)	Difference log2(YFP-CIP111/CK)
[truncated: 1,246 more rows]

[truncated: 3 more sheets: Supplementary data 4, Supplementary data 5, Supplementary data 6]
