# Supplementary material for: Ribosome biogenesis in plants requires the nuclear envelope and mitochondria localized OPENER complex
Source: Nat Commun. 2025 Aug 7;16:7301. doi: 10.1038/s41467-025-62652-7 (PMC12332008; doi:10.1038/s41467-025-62652-7)
Supplement: Supplementary file 6 — source data [file 41467_2025_62652_MOESM6_ESM.xlsx]

## Sheet: Fig. 2
Fig. 2. C
root growth (mm)								root growth (mm)								root growth (mm)
day0 to day2								day2 to day4								day4 to day6
plant number	Col-0	icr-oap1	icr-oap2	icr-opnr	icr-cdc48D	icr-cip111		plant number	Col-0	icr-oap1	icr-oap2	icr-opnr	icr-cdc48D	icr-cip111		plant number	Col-0	icr-oap1	icr-oap2	icr-opnr	icr-cdc48D	icr-cip111
1	12.42	9.585	9.465	7.491	10.983	4.253		1	14.204	8.002	5.993	2.989	3.182	2.485		1	13.828	6.681	0.366	2.377	0.366	0.182
2	10.418	9.08	11.899	9.082	10.246	4.842		2	21.088	5.009	7.091	3.869	4.863	2.225		2	14.748	4.628	1.024	1.473	0.305	0.266
3	13.022	7.923	12.727	10.033	9.987	4.599		3	15.558	1.425	4.868	3.587	5.461	2.684		3	11.638	0.681	2.695	0.775	0.737	0.019
4	11.528	8.942	12.541	7.499	5.114	6.178		4	15.41	7.407	2.773	3.055	3.347	2.306		4	14.352	6.025	1.095	2.386	1.11	0.737
5	11.208	9.218	11.904	6.129	8.061	5.288		5	17.931	6.81	3.779	4.013	3.962	1.218		5	12.323	6.626	1.927	0.714	0.609	0.954
6	12.908	5.961	14.68	8.13	10.916	6.311		6	19.587	9.992	2.083	2.543	5.375	1.895		6	12.631	5.629	0.55	2.242	1.283	0.863
7	10.095	8.157	9.526	7.869	10.568	6.186		7	13.854	9.725	5.882	3.275	6.377	2.737		7	17.28	5.516	0.621	2.282	0.031	0.518
8	9.145	9.317	11.559	7.963	7.066	8.977		8	17.428	10.554	4.85	2.904	5.652	3.536		8	15.103	6.021	0.26	1.225	3.327	0.564
9	7.549	9.07	12.115	7.179		5.839		9	16.354	7.84	3.977	2.94		1.522		9	17.201	4.642	0.309	1.681		0.598
10		8.49	13.128	7.291		5.779		10		9.433	7.497	3.233		2.755		10		6.537	0.013	0.854		0.503
11			10.58			5.783		11			7.437			1.201		11			0.834			0.101
average	10.9214	8.5743	11.8295	7.8666	9.11763	5.82136		average	16.8238	7.6197	5.11182	3.2408	4.77738	2.23309		average	14.3449	5.2986	0.881273	1.6009	0.971	0.482273
STDEV	1.82072	1.00294	1.46928	1.01729	2.00627	1.19313		STDEV	2.42163	2.60852	1.76374	0.435979	1.08464	0.688319		STDEV	2.00404	1.69162	0.76049	0.654542	0.971235	0.294043
P value (T.Test)		0.00285004	0.200981	0.000305983	0.0802206	1.98094e-06		P value (T.Test)		0.00728827	1.18637e-06	3.19153e-10	6.64325e-07	9.89108e-11		P value (T.Test)		3.12204e-06	1.49029e-11	2.8765e-11	7.76861e-10	1.88647e-12

## Sheet: Fig. 3
Fig. 3. J.	The number of inter-mitochondrial contact sites between neighboring mitochondria
	total mitocondria	contac sites	0	1	2	3	4
Col-0	83		70	11	1	1	0
			0.843373	0.13253	0.0120482	0.0120482	0
pr-opnr	100		32	49	16	2	1
			0.32	0.49	0.16	0.02	0.01
icr-cip111	100		32	44	36	4	2
			0.32	0.44	0.36	0.04	0.02

## Sheet: Fig. 4 
Fig. 4. A

## Sheet: Fig. 5
Fig. 5. C									Fig. 5. E	Intensity of RPL24C-YFP in the cytosol
										icr-opnr-CK	icr-opnr	icr-cdc48D-CK	icr-cdc48D	icr-cip111-CK	icr-cip111
									cell 1	1015.54	442.74	686.785	344.753	558.701	208.384
									cell 2	983.416	489.459	752.199	449.397	589.417	223.217
									cell 3	730.122	516.232	741.779	487.564	657.059	200.057
									cell 4	786.722	560.627	610.677	385.815	635.142	204.311
									cell 5	1094.69	519.67	665.459	376.138	646.946	196.008
									average	922.098	505.746	691.38	408.734	617.453	206.395
									STDEV	139.615	38.8608	51.8557	52.0557	37.3877	9.37394
									P value (T.Test)		0.000431034		5.77843e-05		2.45604e-08
									Fig. 5. G	Intensity of YFP-Nog1-1 in the cytosol
										icr-opnr-CK	icr-opnr	icr-cdc48D-CK	icr-cdc48D	icr-cip111-CK	icr-cip111
									cell 1	96.1565	297.044	109.838	445.438	86.9095	507.762
									cell 2	68.3033	305.923	90.8617	528.617	134.962	477.859
									cell 3	97.1809	321.857	68.8273	466.925	135.786	579.284
									cell 4	54.8244	356.154	100.052	512.839	160.105	612.225
									cell 5	59.5268	328.637	297.088	479.418	108.364	634.196
									average	75.1984	321.923	133.333	486.647	125.225	562.265
									STDEV	18.0594	20.4538	82.9942	30.2885	25.2003	60.0908
									P value (T.Test)		8.97318e-08		4.37389e-05		9.13432e-07

## Sheet: Supplementary Fig. 2
Supplementary Fig. 2 F																Supplementary Fig. 2 G
Col-0 pollen					cdc48D/+ pollen					cip111/+; mScarlet-CIP111m/- pollen						Col-0 pollen					cdc48D/+ pollen
image number	normal	abnormal			image number	normal	abnormal			image number	normal	abnormal				image number	germinated	not germinated			image number	germinated	not germinated
1	14	0			1	18	0			1	1	2				1	19	1			1	8	7
2	16	1			2	17	0			2	3	2				2	11	1			2	7	5
3	18	0			3	13	0			3	2	1				3	14	1			3	12	9
4	14	0			4	6	3			4	5	2				4	14	0			4	18	11
5	25	0			5	11	1			5	9	4				5	10	0			5	7	10
6	21	0			6	11	2			6	4	2				6	15	1			6	11	12
7	23	0			7	11	0			7	5	2				7	12	1			7	8	13
8	17	1			8	14	0			8	3	1				8	13	1			8	7	7
9	8	0			9	12	0			9	28	10				9	16	2			9	11	11
10	9	0			10	10	0			10	35	8				10	15	3			10	11	6
11	9	0			11	9	1			11	21	4				11	10	0			11	11	8
12	18	0			12	7	0	total		12	32	12				12	11	0			12	6	5
13	29	0			sum	139	7	146		13	12	4				13	18	0			13	8	6
14	13	0	total		percentages	0.952055	0.0479452			14	27	3				14	30	2			14	16	7
sum	234	2	236							15	27	10				15	15	2			15	11	5
percentages	0.991525	0.00847458								16	16	3				16	10	0			16	15	6
										17	21	4				17	9	0			17	7	10
										18	13	3				18	16	6			18	16	9
										19	5	4				19	38	11			19	14	5
										20	7	2	total			20	49	12			20	9	4
										sum	276	83	359			21	76	10			21	10	8
										percentages	0.768802	0.231198				22	48	9	total		22	5	3
																sum	469	63	532		23	5	4
	normal	abnormal														percentages	0.881579	0.118421			24	5	4
Col-0	0.991525	0.00847458																			25	12	4
cdc48D/+	0.952055	0.0479452																			26	13	5
cip111/+; mScar-CIP111/-	0.768802	0.231198																			27	13	6
																					28	19	5
																					29	10	10
																					30	5	4	total
																					sum	310	209	519
																					percentages	0.597303	0.402697
																	germinated	ungerminated
																Col-0	0.881579	0.118421
																cdc48D/+	0.597303	0.402697
